# Supplementary material for: Di-μ-acetato-κ4 O:O-bis­({N′-[(E)-phen­yl­(pyridin-2-yl-κN)methyl­idene]benzo­hydrazidato-κ2 N′,O}copper(II))
Source: Acta Crystallogr Sect E Struct Rep Online. 2012 Jul 18;68(Pt 8):m1086–7. doi: 10.1107/S1600536812031467 (PMC3414141; doi:10.1107/S1600536812031467)
Supplement: Supplementary file 1 [file e-68-m1086-sup1.cif]

##############################################################################
#                                                                            #
# This CIF contains the data in a paper accepted for publication in          #
# Acta Crystallographica Section E. It conforms to the requirements of       #
# Notes for Authors for Acta Crystallographica Section E, and has been       #
# peer reviewed under the auspices of the IUCr Commission on Journals.       #
#                                                                            #
# Full details of the Crystallographic Information File format               #
# are given in the paper "The Crystallographic Information File (CIF):       #
# a New Standard Archive File for Crystallography" by S. R. Hall, F. H.      #
# Allen and I. D. Brown [Acta Cryst. (1991), A47, 655-685].                  #
#                                                                            #
# The current version of the core CIF dictionary is obtainable from          #
# ftp://ftp.iucr.org/pub/cif_core.dic.                                       #
#                                                                            #
# Software is freely available for graphical display of the structure(s)     #
# in this CIF. For information consult the CIF software page                 #
# http://www.iucr.org/resources/cif/software.                                #
#                                                                            #
# This file may be used for bona fide research purposes within the           #
# scientific community so long as proper attribution is given to the journal # 
# article from which it was obtained.                                        #
#                                                                            #
##############################################################################
data_I
_audit_creation_method     SHELXL-97
_chemical_name_systematic
;
Di-\m-acetato-\k^4^<i>O</i>:<i>O</i>-bis({<i>N</i>'-[(<i>E</i>)-
phenyl(pyridin-2-yl\k<i>N</i>)methylidene]benzohydrazidato-
\k^2^<i>N</i>',<i>O</i>}copper(II))
;
_chemical_name_common     ?
_chemical_formula_moiety     'C42 H34 Cu2 N6 O6'
_chemical_formula_sum     'C42 H34 Cu2 N6 O6'
_chemical_formula_iupac     '[Cu2 (C19 H14 N3 O)2 (C2 H3 O2)2]'
_chemical_formula_weight     845.85
_chemical_melting_point     ?
_symmetry_cell_setting     monoclinic
_symmetry_space_group_name_H-M     'P 21/n'
_symmetry_space_group_name_Hall     '-P 2yn'
loop_
    _symmetry_equiv_pos_as_xyz
    'x, y, z'
    '-x+1/2, y+1/2, -z+1/2'
    '-x, -y, -z'
    'x-1/2, -y-1/2, z-1/2'
_cell_length_a     9.5758(3)
_cell_length_b     13.1009(4)
_cell_length_c     15.2124(5)
_cell_angle_alpha     90.00
_cell_angle_beta     100.7180(10)
_cell_angle_gamma     90.00
_cell_volume     1875.13(10)
_cell_formula_units_Z     2
_cell_measurement_reflns_used     9946
_cell_measurement_theta_min     2.66
_cell_measurement_theta_max     28.25
_cell_measurement_temperature     296(2)
_exptl_crystal_description     block
_exptl_crystal_colour     green
_exptl_crystal_size_max     0.35
_exptl_crystal_size_mid     0.25
_exptl_crystal_size_min     0.20
_exptl_crystal_density_diffrn     1.498
_exptl_crystal_density_meas     ?
_exptl_crystal_density_method     'not measured'
_exptl_crystal_F_000     868.0
_exptl_absorpt_coefficient_mu     1.192
_exptl_absorpt_correction_type     multi-scan
_exptl_absorpt_process_details     '(SADABS; Bruker, 2004)'
_exptl_absorpt_correction_T_min     0.706
_exptl_absorpt_correction_T_max     0.788
_exptl_special_details     ?
_diffrn_ambient_temperature     296(2)
_diffrn_radiation_type     MoK\a
_diffrn_radiation_wavelength     0.71073
_diffrn_radiation_source     'fine-focus sealed tube'
_diffrn_radiation_monochromator     graphite
_diffrn_measurement_device_type     'Bruker Kappa APEXII CCD'
_diffrn_measurement_method     '\w and \f scan'
_diffrn_detector_area_resol_mean     ?
_diffrn_reflns_number     14426
_diffrn_reflns_av_R_equivalents     0.0221
_diffrn_reflns_av_sigmaI/netI     0.0167
_diffrn_reflns_theta_min     2.67
_diffrn_reflns_theta_max     25.00
_diffrn_reflns_theta_full     25.00
_diffrn_measured_fraction_theta_max     0.999
_diffrn_measured_fraction_theta_full     0.999
_diffrn_reflns_limit_h_min     -11
_diffrn_reflns_limit_h_max     11
_diffrn_reflns_limit_k_min     -15
_diffrn_reflns_limit_k_max     14
_diffrn_reflns_limit_l_min     -18
_diffrn_reflns_limit_l_max     17
_diffrn_standards_number     ?
_diffrn_standards_interval_count     ?
_diffrn_standards_interval_time     ?
_diffrn_standards_decay_%     ?
_refine_special_details
;
Refinement of <i>F</i>^2^ against ALL reflections. The weighted <i>R</i>-factor
<i>wR</i> and goodness of fit <i>S</i> are based on <i>F</i>^2^, conventional
<i>R</i>-factors <i>R</i> are based on <i>F</i>, with <i>F</i> set to zero for
negative <i>F</i>^2^. The threshold expression of <i>F</i>^2^ >
\s(<i>F</i>^2^) is used only for calculating <i>R</i>-factors(gt) <i>etc</i>.
and is not relevant to the choice of reflections for refinement.
<i>R</i>-factors based on <i>F</i>^2^ are statistically about twice as large
as those based on <i>F</i>, and <i>R</i>- factors based on ALL data will be
even larger.
;
_reflns_number_total     3300
_reflns_number_gt     2981
_reflns_threshold_expression     I>2sigma(I)
_refine_ls_structure_factor_coef     Fsqd
_refine_ls_matrix_type     full
_refine_ls_R_factor_all     0.0302
_refine_ls_R_factor_gt     0.0265
_refine_ls_wR_factor_gt     0.0754
_refine_ls_wR_factor_ref     0.0792
_refine_ls_goodness_of_fit_ref     1.059
_refine_ls_restrained_S_all     1.059
_refine_ls_number_reflns     3300
_refine_ls_number_parameters     254
_refine_ls_number_restraints     0
_refine_ls_hydrogen_treatment     constr
_refine_ls_weighting_scheme     calc
_refine_ls_weighting_details
         'calc w=1/[\s^2^(Fo^2^)+(0.0437P)^2^+0.9597P] where P=(Fo^2^+2Fc^2^)/3'
_atom_sites_solution_hydrogens     geom
_atom_sites_solution_primary     direct
_atom_sites_solution_secondary     difmap
_refine_ls_shift/su_max     0.001
_refine_ls_shift/su_mean     0.000
_refine_diff_density_max     0.422
_refine_diff_density_min     -0.345
_refine_ls_extinction_method     none
_refine_ls_extinction_coef     ?
loop_
    _atom_type_symbol
    _atom_type_description
    _atom_type_scat_dispersion_real
    _atom_type_scat_dispersion_imag
    _atom_type_scat_source
    'C' 'C' 0.0033 0.0016
                         'International Tables Vol C Tables 4.2.6.8 and 6.1.1.4'
    'H' 'H' 0.0000 0.0000
                         'International Tables Vol C Tables 4.2.6.8 and 6.1.1.4'
    'N' 'N' 0.0061 0.0033
                         'International Tables Vol C Tables 4.2.6.8 and 6.1.1.4'
    'O' 'O' 0.0106 0.0060
                         'International Tables Vol C Tables 4.2.6.8 and 6.1.1.4'
    'Cu' 'Cu' 0.3201 1.2651
                         'International Tables Vol C Tables 4.2.6.8 and 6.1.1.4'
_computing_data_collection     'APEX2 (Bruker, 2004)'
_computing_cell_refinement     'APEX2 and SAINT (Bruker, 2004)'
_computing_data_reduction     'SAINT and XPREP (Bruker, 2004)'
_computing_structure_solution     'SHELXS97 (Sheldrick, 2008)'
_computing_structure_refinement     'SHELXL97 (Sheldrick, 2008)'
_computing_molecular_graphics
                      'ORTEP-3 (Farrugia, 1997) and DIAMOND (Brandenburg, 2010)'
_computing_publication_material
                        'SHELXL97 (Sheldrick, 2008) and publCIF (Westrip, 2010)'
loop_
    _atom_site_type_symbol
    _atom_site_label
    _atom_site_fract_x
    _atom_site_fract_y
    _atom_site_fract_z
    _atom_site_U_iso_or_equiv
    _atom_site_adp_type
    _atom_site_calc_flag
    _atom_site_refinement_flags
    _atom_site_occupancy
    _atom_site_symmetry_multiplicity
    _atom_site_disorder_assembly
    _atom_site_disorder_group
    Cu Cu1 0.83940(2) 0.033872(17) 0.018513(14) 0.03149(10) Uani d . 1 1 . .
    O O1 0.72812(15) -0.09187(11) -0.01867(9) 0.0371(3) Uani d . 1 1 . .
    O O2 0.7660(2) 0.1008(2) -0.17172(15) 0.1028(9) Uani d . 1 1 . .
    N N1 0.90507(17) 0.16141(13) 0.08915(11) 0.0357(4) Uani d . 1 1 . .
    N N2 0.71446(17) 0.03165(11) 0.10470(11) 0.0308(3) Uani d . 1 1 . .
    N N3 0.62458(18) -0.04952(12) 0.10243(11) 0.0345(4) Uani d . 1 1 . .
    O O3 0.95034(15) 0.05070(11) -0.07436(9) 0.0379(3) Uani d . 1 1 . .
    C C1 1.0076(2) 0.22526(17) 0.07683(15) 0.0463(5) Uani d . 1 1 . .
    H H1 1.0587 0.2115 0.0318 0.056 Uiso calc R 1 1 . .
    C C2 1.0406(3) 0.31125(19) 0.12869(17) 0.0547(6) Uani d . 1 1 . .
    H H2 1.1134 0.3544 0.1191 0.066 Uiso calc R 1 1 . .
    C C3 0.9649(3) 0.33231(18) 0.19451(16) 0.0524(6) Uani d . 1 1 . .
    H H3 0.9848 0.3905 0.2296 0.063 Uiso calc R 1 1 . .
    C C4 0.8588(2) 0.26633(16) 0.20825(14) 0.0428(5) Uani d . 1 1 . .
    H H4 0.8061 0.2797 0.2525 0.051 Uiso calc R 1 1 . .
    C C5 0.8318(2) 0.18018(15) 0.15558(12) 0.0334(4) Uani d . 1 1 . .
    C C6 0.7253(2) 0.10156(14) 0.16553(12) 0.0312(4) Uani d . 1 1 . .
    C C7 0.6441(2) 0.10292(14) 0.23916(12) 0.0322(4) Uani d . 1 1 . .
    C C8 0.4970(2) 0.09464(15) 0.22120(13) 0.0370(4) Uani d . 1 1 . .
    H H8 0.4489 0.0884 0.1625 0.044 Uiso calc R 1 1 . .
    C C9 0.4224(2) 0.09563(18) 0.29038(15) 0.0476(5) Uani d . 1 1 . .
    H H9 0.3237 0.0916 0.2779 0.057 Uiso calc R 1 1 . .
    C C10 0.4924(3) 0.1025(2) 0.37747(16) 0.0533(6) Uani d . 1 1 . .
    H H10 0.4415 0.1025 0.4239 0.064 Uiso calc R 1 1 . .
    C C11 0.6387(3) 0.1093(2) 0.39599(14) 0.0519(6) Uani d . 1 1 . .
    H H11 0.6863 0.1132 0.4550 0.062 Uiso calc R 1 1 . .
    C C12 0.7147(2) 0.11039(18) 0.32757(14) 0.0428(5) Uani d . 1 1 . .
    H H12 0.8132 0.1161 0.3404 0.051 Uiso calc R 1 1 . .
    C C13 0.6408(2) -0.10829(15) 0.03375(12) 0.0323(4) Uani d . 1 1 . .
    C C14 0.5487(2) -0.20007(15) 0.01984(13) 0.0346(4) Uani d . 1 1 . .
    C C15 0.4417(2) -0.21282(19) 0.06900(15) 0.0476(5) Uani d . 1 1 . .
    H H15 0.4269 -0.1630 0.1098 0.057 Uiso calc R 1 1 . .
    C C16 0.3573(3) -0.2982(2) 0.05801(19) 0.0638(7) Uani d . 1 1 . .
    H H16 0.2863 -0.3062 0.0916 0.077 Uiso calc R 1 1 . .
    C C17 0.3777(3) -0.3715(2) -0.00235(19) 0.0698(8) Uani d . 1 1 . .
    H H17 0.3210 -0.4296 -0.0095 0.084 Uiso calc R 1 1 . .
    C C18 0.4814(3) -0.3593(2) -0.05222(17) 0.0637(7) Uani d . 1 1 . .
    H H18 0.4942 -0.4090 -0.0936 0.076 Uiso calc R 1 1 . .
    C C19 0.5674(3) -0.27385(17) -0.04190(14) 0.0463(5) Uani d . 1 1 . .
    H H19 0.6374 -0.2660 -0.0763 0.056 Uiso calc R 1 1 . .
    C C20 0.8914(2) 0.08509(18) -0.15067(14) 0.0455(5) Uani d . 1 1 . .
    C C21 0.9882(4) 0.1050(3) -0.2152(2) 0.0952(13) Uani d . 1 1 . .
    H H21A 1.0058 0.0423 -0.2439 0.143 Uiso calc R 1 1 . .
    H H21B 1.0764 0.1323 -0.1836 0.143 Uiso calc R 1 1 . .
    H H21C 0.9445 0.1531 -0.2594 0.143 Uiso calc R 1 1 . .
loop_
    _atom_site_aniso_label
    _atom_site_aniso_U_11
    _atom_site_aniso_U_22
    _atom_site_aniso_U_33
    _atom_site_aniso_U_12
    _atom_site_aniso_U_13
    _atom_site_aniso_U_23
    Cu1 0.03334(16) 0.03564(16) 0.02741(15) -0.00451(9) 0.01064(10) -0.00404(9)
    O1 0.0369(8) 0.0436(8) 0.0331(7) -0.0076(6) 0.0121(6) -0.0094(6)
    O2 0.0589(13) 0.175(3) 0.0736(14) 0.0407(15) 0.0096(11) 0.0382(16)
    N1 0.0380(9) 0.0349(9) 0.0361(9) -0.0038(7) 0.0123(7) -0.0028(7)
    N2 0.0294(8) 0.0340(9) 0.0298(8) -0.0039(6) 0.0076(6) -0.0032(6)
    N3 0.0346(9) 0.0362(9) 0.0342(9) -0.0071(7) 0.0103(7) -0.0055(7)
    O3 0.0364(8) 0.0505(8) 0.0283(7) -0.0005(6) 0.0098(6) 0.0041(6)
    C1 0.0494(13) 0.0432(12) 0.0513(13) -0.0107(10) 0.0222(10) -0.0059(10)
    C2 0.0600(15) 0.0459(13) 0.0623(15) -0.0207(11) 0.0217(12) -0.0094(11)
    C3 0.0677(16) 0.0393(12) 0.0511(13) -0.0145(11) 0.0137(12) -0.0130(10)
    C4 0.0517(13) 0.0404(11) 0.0385(11) -0.0031(10) 0.0140(9) -0.0087(9)
    C5 0.0363(10) 0.0333(10) 0.0309(9) 0.0010(8) 0.0067(8) -0.0010(8)
    C6 0.0322(10) 0.0334(10) 0.0284(9) 0.0017(8) 0.0066(7) -0.0019(8)
    C7 0.0369(10) 0.0311(10) 0.0297(9) 0.0013(8) 0.0090(8) -0.0020(8)
    C8 0.0366(10) 0.0388(11) 0.0355(10) 0.0026(8) 0.0062(8) -0.0025(8)
    C9 0.0370(11) 0.0556(14) 0.0529(13) 0.0042(10) 0.0156(10) -0.0066(11)
    C10 0.0554(14) 0.0681(16) 0.0430(12) 0.0039(12) 0.0265(11) -0.0073(11)
    C11 0.0568(14) 0.0702(16) 0.0288(10) 0.0038(12) 0.0082(10) -0.0053(10)
    C12 0.0365(11) 0.0575(13) 0.0344(11) 0.0018(10) 0.0066(9) -0.0043(10)
    C13 0.0298(9) 0.0375(10) 0.0284(9) -0.0009(8) 0.0021(7) -0.0005(8)
    C14 0.0340(10) 0.0360(10) 0.0312(9) -0.0028(8) -0.0005(8) 0.0013(8)
    C15 0.0419(12) 0.0531(13) 0.0479(12) -0.0103(10) 0.0087(10) -0.0026(10)
    C16 0.0564(15) 0.0699(18) 0.0658(17) -0.0264(13) 0.0132(13) 0.0007(14)
    C17 0.081(2) 0.0578(16) 0.0663(17) -0.0349(15) 0.0025(15) 0.0036(14)
    C18 0.094(2) 0.0429(13) 0.0508(14) -0.0153(13) 0.0047(14) -0.0101(11)
    C19 0.0582(14) 0.0409(12) 0.0388(11) -0.0057(10) 0.0062(10) -0.0021(9)
    C20 0.0477(13) 0.0539(13) 0.0363(11) 0.0141(11) 0.0119(10) 0.0058(10)
    C21 0.100(2) 0.138(3) 0.0595(18) 0.051(2) 0.0444(17) 0.054(2)
_geom_special_details
;
All e.s.d.'s (except the e.s.d. in the dihedral angle between two l.s. planes)
are estimated using the full covariance matrix. The cell e.s.d.'s are taken
into account individually in the estimation of e.s.d.'s in distances, angles
and torsion angles; correlations between e.s.d.'s in cell parameters are only
used when they are defined by crystal symmetry. An approximate (isotropic)
treatment of cell e.s.d.'s is used for estimating e.s.d.'s involving l.s.
planes.
;
loop_
    _geom_bond_atom_site_label_1
    _geom_bond_atom_site_label_2
    _geom_bond_site_symmetry_2
    _geom_bond_distance
    _geom_bond_publ_flag
    Cu1 O3 . 1.9318(14) ?
    Cu1 N2 . 1.9325(16) ?
    Cu1 O1 . 1.9862(14) ?
    Cu1 N1 . 2.0225(16) ?
    Cu1 O3 3_755 2.3167(15) ?
    O1 C13 . 1.276(2) ?
    O2 C20 . 1.202(3) ?
    N1 C1 . 1.330(3) ?
    N1 C5 . 1.356(2) ?
    N2 C6 . 1.292(2) ?
    N2 N3 . 1.364(2) ?
    N3 C13 . 1.330(2) ?
    O3 C20 . 1.275(3) ?
    O3 Cu1 3_755 2.3167(15) ?
    C1 C2 . 1.378(3) ?
    C1 H1 . 0.9300 ?
    C2 C3 . 1.369(3) ?
    C2 H2 . 0.9300 ?
    C3 C4 . 1.379(3) ?
    C3 H3 . 0.9300 ?
    C4 C5 . 1.381(3) ?
    C4 H4 . 0.9300 ?
    C5 C6 . 1.476(3) ?
    C6 C7 . 1.478(3) ?
    C7 C8 . 1.388(3) ?
    C7 C12 . 1.392(3) ?
    C8 C9 . 1.378(3) ?
    C8 H8 . 0.9300 ?
    C9 C10 . 1.372(3) ?
    C9 H9 . 0.9300 ?
    C10 C11 . 1.379(3) ?
    C10 H10 . 0.9300 ?
    C11 C12 . 1.376(3) ?
    C11 H11 . 0.9300 ?
    C12 H12 . 0.9300 ?
    C13 C14 . 1.483(3) ?
    C14 C19 . 1.382(3) ?
    C14 C15 . 1.386(3) ?
    C15 C16 . 1.371(3) ?
    C15 H15 . 0.9300 ?
    C16 C17 . 1.367(4) ?
    C16 H16 . 0.9300 ?
    C17 C18 . 1.366(4) ?
    C17 H17 . 0.9300 ?
    C18 C19 . 1.381(3) ?
    C18 H18 . 0.9300 ?
    C19 H19 . 0.9300 ?
    C20 C21 . 1.492(3) ?
    C21 H21A . 0.9600 ?
    C21 H21B . 0.9600 ?
    C21 H21C . 0.9600 ?
loop_
    _geom_angle_atom_site_label_1
    _geom_angle_atom_site_label_2
    _geom_angle_atom_site_label_3
    _geom_angle_site_symmetry_1
    _geom_angle_site_symmetry_3
    _geom_angle
    _geom_angle_publ_flag
    O3 Cu1 N2 . . 172.74(6) ?
    O3 Cu1 O1 . . 103.02(6) ?
    N2 Cu1 O1 . . 79.26(6) ?
    O3 Cu1 N1 . . 97.78(6) ?
    N2 Cu1 N1 . . 79.78(6) ?
    O1 Cu1 N1 . . 159.04(6) ?
    O3 Cu1 O3 . 3_755 76.36(6) ?
    N2 Cu1 O3 . 3_755 110.45(6) ?
    O1 Cu1 O3 . 3_755 95.24(6) ?
    N1 Cu1 O3 . 3_755 92.13(6) ?
    C13 O1 Cu1 . . 109.93(12) ?
    C1 N1 C5 . . 119.29(17) ?
    C1 N1 Cu1 . . 127.57(14) ?
    C5 N1 Cu1 . . 113.14(13) ?
    C6 N2 N3 . . 122.48(16) ?
    C6 N2 Cu1 . . 119.83(13) ?
    N3 N2 Cu1 . . 117.50(12) ?
    C13 N3 N2 . . 107.80(15) ?
    C20 O3 Cu1 . . 119.72(14) ?
    C20 O3 Cu1 . 3_755 135.26(13) ?
    Cu1 O3 Cu1 . 3_755 103.64(6) ?
    N1 C1 C2 . . 122.0(2) ?
    N1 C1 H1 . . 119.0 ?
    C2 C1 H1 . . 119.0 ?
    C3 C2 C1 . . 119.2(2) ?
    C3 C2 H2 . . 120.4 ?
    C1 C2 H2 . . 120.4 ?
    C2 C3 C4 . . 119.3(2) ?
    C2 C3 H3 . . 120.3 ?
    C4 C3 H3 . . 120.3 ?
    C3 C4 C5 . . 119.2(2) ?
    C3 C4 H4 . . 120.4 ?
    C5 C4 H4 . . 120.4 ?
    N1 C5 C4 . . 120.91(18) ?
    N1 C5 C6 . . 114.38(16) ?
    C4 C5 C6 . . 124.71(18) ?
    N2 C6 C5 . . 112.72(16) ?
    N2 C6 C7 . . 124.57(17) ?
    C5 C6 C7 . . 122.69(16) ?
    C8 C7 C12 . . 119.23(18) ?
    C8 C7 C6 . . 120.52(17) ?
    C12 C7 C6 . . 120.24(18) ?
    C9 C8 C7 . . 120.04(19) ?
    C9 C8 H8 . . 120.0 ?
    C7 C8 H8 . . 120.0 ?
    C10 C9 C8 . . 120.5(2) ?
    C10 C9 H9 . . 119.7 ?
    C8 C9 H9 . . 119.7 ?
    C9 C10 C11 . . 119.8(2) ?
    C9 C10 H10 . . 120.1 ?
    C11 C10 H10 . . 120.1 ?
    C12 C11 C10 . . 120.4(2) ?
    C12 C11 H11 . . 119.8 ?
    C10 C11 H11 . . 119.8 ?
    C11 C12 C7 . . 120.0(2) ?
    C11 C12 H12 . . 120.0 ?
    C7 C12 H12 . . 120.0 ?
    O1 C13 N3 . . 125.39(18) ?
    O1 C13 C14 . . 119.27(17) ?
    N3 C13 C14 . . 115.34(17) ?
    C19 C14 C15 . . 119.0(2) ?
    C19 C14 C13 . . 121.00(18) ?
    C15 C14 C13 . . 120.04(18) ?
    C16 C15 C14 . . 120.7(2) ?
    C16 C15 H15 . . 119.7 ?
    C14 C15 H15 . . 119.7 ?
    C17 C16 C15 . . 120.0(3) ?
    C17 C16 H16 . . 120.0 ?
    C15 C16 H16 . . 120.0 ?
    C18 C17 C16 . . 120.0(2) ?
    C18 C17 H17 . . 120.0 ?
    C16 C17 H17 . . 120.0 ?
    C17 C18 C19 . . 120.8(2) ?
    C17 C18 H18 . . 119.6 ?
    C19 C18 H18 . . 119.6 ?
    C18 C19 C14 . . 119.6(2) ?
    C18 C19 H19 . . 120.2 ?
    C14 C19 H19 . . 120.2 ?
    O2 C20 O3 . . 123.7(2) ?
    O2 C20 C21 . . 120.5(2) ?
    O3 C20 C21 . . 115.9(2) ?
    C20 C21 H21A . . 109.5 ?
    C20 C21 H21B . . 109.5 ?
    H21A C21 H21B . . 109.5 ?
    C20 C21 H21C . . 109.5 ?
    H21A C21 H21C . . 109.5 ?
    H21B C21 H21C . . 109.5 ?
loop_
    _geom_torsion_atom_site_label_1
    _geom_torsion_atom_site_label_2
    _geom_torsion_atom_site_label_3
    _geom_torsion_atom_site_label_4
    _geom_torsion_site_symmetry_1
    _geom_torsion_site_symmetry_2
    _geom_torsion_site_symmetry_3
    _geom_torsion_site_symmetry_4
    _geom_torsion
    _geom_torsion_publ_flag
    O3 Cu1 O1 C13 . . . . -175.12(12) ?
    N2 Cu1 O1 C13 . . . . -2.16(13) ?
    N1 Cu1 O1 C13 . . . . -2.4(3) ?
    O3 Cu1 O1 C13 3_755 . . . 107.70(13) ?
    O3 Cu1 N1 C1 . . . . -7.55(19) ?
    N2 Cu1 N1 C1 . . . . 179.4(2) ?
    O1 Cu1 N1 C1 . . . . 179.61(18) ?
    O3 Cu1 N1 C1 3_755 . . . 68.97(19) ?
    O3 Cu1 N1 C5 . . . . 172.18(13) ?
    N2 Cu1 N1 C5 . . . . -0.90(13) ?
    O1 Cu1 N1 C5 . . . . -0.7(3) ?
    O3 Cu1 N1 C5 3_755 . . . -111.30(14) ?
    O1 Cu1 N2 C6 . . . . 178.37(16) ?
    N1 Cu1 N2 C6 . . . . -1.72(15) ?
    O3 Cu1 N2 C6 3_755 . . . 86.73(15) ?
    O1 Cu1 N2 N3 . . . . 3.27(13) ?
    N1 Cu1 N2 N3 . . . . -176.82(15) ?
    O3 Cu1 N2 N3 3_755 . . . -88.37(14) ?
    C6 N2 N3 C13 . . . . -178.48(18) ?
    Cu1 N2 N3 C13 . . . . -3.5(2) ?
    O1 Cu1 O3 C20 . . . . 76.25(17) ?
    N1 Cu1 O3 C20 . . . . -101.13(17) ?
    O3 Cu1 O3 C20 3_755 . . . 168.6(2) ?
    O1 Cu1 O3 Cu1 . . . 3_755 -92.32(6) ?
    N1 Cu1 O3 Cu1 . . . 3_755 90.31(7) ?
    O3 Cu1 O3 Cu1 3_755 . . 3_755 0.0 ?
    C5 N1 C1 C2 . . . . -1.1(3) ?
    Cu1 N1 C1 C2 . . . . 178.66(18) ?
    N1 C1 C2 C3 . . . . -0.5(4) ?
    C1 C2 C3 C4 . . . . 0.9(4) ?
    C2 C3 C4 C5 . . . . 0.3(4) ?
    C1 N1 C5 C4 . . . . 2.3(3) ?
    Cu1 N1 C5 C4 . . . . -177.43(16) ?
    C1 N1 C5 C6 . . . . -177.25(18) ?
    Cu1 N1 C5 C6 . . . . 3.0(2) ?
    C3 C4 C5 N1 . . . . -2.0(3) ?
    C3 C4 C5 C6 . . . . 177.6(2) ?
    N3 N2 C6 C5 . . . . 178.56(16) ?
    Cu1 N2 C6 C5 . . . . 3.7(2) ?
    N3 N2 C6 C7 . . . . 0.1(3) ?
    Cu1 N2 C6 C7 . . . . -174.73(14) ?
    N1 C5 C6 N2 . . . . -4.3(2) ?
    C4 C5 C6 N2 . . . . 176.11(19) ?
    N1 C5 C6 C7 . . . . 174.16(17) ?
    C4 C5 C6 C7 . . . . -5.4(3) ?
    N2 C6 C7 C8 . . . . -52.9(3) ?
    C5 C6 C7 C8 . . . . 128.8(2) ?
    N2 C6 C7 C12 . . . . 125.8(2) ?
    C5 C6 C7 C12 . . . . -52.5(3) ?
    C12 C7 C8 C9 . . . . 1.1(3) ?
    C6 C7 C8 C9 . . . . 179.77(19) ?
    C7 C8 C9 C10 . . . . -1.5(3) ?
    C8 C9 C10 C11 . . . . 0.6(4) ?
    C9 C10 C11 C12 . . . . 0.7(4) ?
    C10 C11 C12 C7 . . . . -1.0(4) ?
    C8 C7 C12 C11 . . . . 0.1(3) ?
    C6 C7 C12 C11 . . . . -178.5(2) ?
    Cu1 O1 C13 N3 . . . . 0.9(2) ?
    Cu1 O1 C13 C14 . . . . -178.53(13) ?
    N2 N3 C13 O1 . . . . 1.6(3) ?
    N2 N3 C13 C14 . . . . -178.92(15) ?
    O1 C13 C14 C19 . . . . 7.6(3) ?
    N3 C13 C14 C19 . . . . -171.86(19) ?
    O1 C13 C14 C15 . . . . -172.24(19) ?
    N3 C13 C14 C15 . . . . 8.3(3) ?
    C19 C14 C15 C16 . . . . 1.3(3) ?
    C13 C14 C15 C16 . . . . -178.8(2) ?
    C14 C15 C16 C17 . . . . -0.5(4) ?
    C15 C16 C17 C18 . . . . -0.5(5) ?
    C16 C17 C18 C19 . . . . 0.6(4) ?
    C17 C18 C19 C14 . . . . 0.3(4) ?
    C15 C14 C19 C18 . . . . -1.2(3) ?
    C13 C14 C19 C18 . . . . 178.9(2) ?
    Cu1 O3 C20 O2 . . . . -6.1(4) ?
    Cu1 O3 C20 O2 3_755 . . . 158.0(2) ?
    Cu1 O3 C20 C21 . . . . 174.3(2) ?
    Cu1 O3 C20 C21 3_755 . . . -21.6(4) ?
loop_
    _geom_hbond_atom_site_label_D
    _geom_hbond_atom_site_label_H
    _geom_hbond_atom_site_label_A
    _geom_hbond_site_symmetry_A
    _geom_hbond_distance_DH
    _geom_hbond_distance_HA
    _geom_hbond_distance_DA
    _geom_hbond_angle_DHA
    C15 H15 N3 . 0.93 2.43 2.752(3) 101
    C8 H8 O1 3_655 0.93 2.51 3.416(2) 166
    C15 H15 O2 3_655 0.93 2.37 3.116(4) 137
    C1 H1 Cg3 1_555 0.93 2.8502 3.1701 102
    C3 H3 Cg8 2_655 0.93 2.8644 3.5543 132
    C12 H12 Cg9 2_655 0.93 3.1173 3.8426 136
    C21 H21A Cg5 3_755 0.96 3.1370 3.5809 110
    C21 H21B Cg2 3_755 0.96 2.9569 3.6761 133
_iucr_refine_instructions_details
;
TITL VMC_Ic in P2(1)/n
CELL  0.71073   9.5758  13.1009  15.2124   90.000  100.718   90.000
ZERR     2.00   0.0003   0.0004   0.0005    0.000    0.001    0.000
LATT 1
SYMM  1/2 - X, 1/2 + Y, 1/2 - Z
SFAC C  H  N  O  Cu
UNIT 84 68 16 8 4
MERG 2
OMIT 0 1 1
OMIT -1 0 1
OMIT  -3.00  50.00
L.S. 4
ACTA
BOND $H
FMAP 2
PLAN 7
CONF
EQIV $1 1-x,-y,-z
HTAB
HTAB C15 N3
HTAB C8 O1_$1
HTAB C15 O2_$1
SIZE     0.20   0.25   0.35
WGHT  0.043700  0.959700
FVAR  0.164720
TEMP    23.00
Cu1    5   0.839396  0.033871  0.018513 11.000000  0.033340  0.035640 =
           0.027410 -0.004030  0.010640 -0.004510
O1     4   0.728122 -0.091874 -0.018670 11.000000  0.036900  0.043600 =
           0.033080 -0.009400  0.012100 -0.007630
O2     4   0.765991  0.100791 -0.171728 11.000000  0.058950  0.174770 =
           0.073560  0.038230  0.009530  0.040650
N1     3   0.905066  0.161415  0.089154 11.000000  0.038010  0.034940 =
           0.036100 -0.002780  0.012300 -0.003730
N2     3   0.714463  0.031653  0.104706 11.000000  0.029490  0.034060 =
           0.029790 -0.003180  0.007620 -0.003950
N3     3   0.624586 -0.049520  0.102427 11.000000  0.034580  0.036240 =
           0.034160 -0.005520  0.010320 -0.007060
O3     4   0.950347  0.050706 -0.074362 11.000000  0.036430  0.050470 =
           0.028350  0.004100  0.009810 -0.000470
C1     1   1.007616  0.225266  0.076834 11.000000  0.049370  0.043180 =
           0.051330 -0.005900  0.022230 -0.010760
AFIX 43
H1     2   1.058662  0.211459  0.031826 11.000000 -1.200000
AFIX 0
C2     1   1.040609  0.311260  0.128682 11.000000  0.060040  0.045910 =
           0.062260 -0.009460  0.021770 -0.020710
AFIX 43
H2     2   1.113367  0.354457  0.119076 11.000000 -1.200000
AFIX 0
C3     1   0.964929  0.332313  0.194521 11.000000  0.067760  0.039340 =
           0.051130 -0.013000  0.013660 -0.014560
AFIX 43
H3     2   0.984859  0.390507  0.229623 11.000000 -1.200000
AFIX 0
C4     1   0.858845  0.266336  0.208247 11.000000  0.051630  0.040390 =
           0.038540 -0.008710  0.013990 -0.003100
AFIX 43
H4     2   0.806120  0.279731  0.252482 11.000000 -1.200000
AFIX 0
C5     1   0.831790  0.180178  0.155584 11.000000  0.036330  0.033330 =
           0.030840 -0.001000  0.006680  0.001030
C6     1   0.725353  0.101561  0.165530 11.000000  0.032210  0.033420 =
           0.028380 -0.001940  0.006590  0.001650
C7     1   0.644078  0.102925  0.239166 11.000000  0.036880  0.031100 =
           0.029740 -0.001990  0.009070  0.001310
C8     1   0.497033  0.094640  0.221199 11.000000  0.036570  0.038830 =
           0.035530 -0.002540  0.006230  0.002600
AFIX 43
H8     2   0.448872  0.088416  0.162444 11.000000 -1.200000
AFIX 0
C9     1   0.422345  0.095631  0.290384 11.000000  0.037020  0.055630 =
           0.052880 -0.006560  0.015600  0.004200
AFIX 43
H9     2   0.323669  0.091629  0.277948 11.000000 -1.200000
AFIX 0
C10    1   0.492427  0.102475  0.377473 11.000000  0.055450  0.068110 =
           0.043070 -0.007300  0.026510  0.003900
AFIX 43
H10    2   0.441445  0.102499  0.423880 11.000000 -1.200000
AFIX 0
C11    1   0.638697  0.109320  0.395994 11.000000  0.056820  0.070180 =
           0.028770 -0.005340  0.008230  0.003730
AFIX 43
H11    2   0.686256  0.113232  0.455048 11.000000 -1.200000
AFIX 0
C12    1   0.714675  0.110395  0.327574 11.000000  0.036560  0.057490 =
           0.034390 -0.004340  0.006580  0.001770
AFIX 43
H12    2   0.813176  0.116111  0.340417 11.000000 -1.200000
AFIX 0
C13    1   0.640827 -0.108292  0.033754 11.000000  0.029800  0.037520 =
           0.028380 -0.000510  0.002070 -0.000880
C14    1   0.548677 -0.200065  0.019841 11.000000  0.033980  0.035960 =
           0.031260  0.001310 -0.000510 -0.002830
C15    1   0.441676 -0.212823  0.069011 11.000000  0.041900  0.053140 =
           0.047880 -0.002620  0.008690 -0.010320
AFIX 43
H15    2   0.426949 -0.162990  0.109863 11.000000 -1.200000
AFIX 0
C16    1   0.357328 -0.298199  0.058009 11.000000  0.056430  0.069930 =
           0.065840  0.000690  0.013190 -0.026370
AFIX 43
H16    2   0.286264 -0.306236  0.091614 11.000000 -1.200000
AFIX 0
C17    1   0.377669 -0.371508 -0.002346 11.000000  0.080860  0.057860 =
           0.066330  0.003530  0.002500 -0.034980
AFIX 43
H17    2   0.320981 -0.429658 -0.009448 11.000000 -1.200000
AFIX 0
C18    1   0.481371 -0.359256 -0.052224 11.000000  0.093950  0.042910 =
           0.050810 -0.010060  0.004780 -0.015290
AFIX 43
H18    2   0.494174 -0.409018 -0.093599 11.000000 -1.200000
AFIX 0
C19    1   0.567351 -0.273845 -0.041892 11.000000  0.058180  0.040930 =
           0.038780 -0.002140  0.006220 -0.005740
AFIX 43
H19    2   0.637427 -0.266003 -0.076271 11.000000 -1.200000
AFIX 0
C20    1   0.891402  0.085090 -0.150669 11.000000  0.047720  0.053890 =
           0.036290  0.005780  0.011870  0.014130
C21    1   0.988159  0.104998 -0.215156 11.000000  0.099850  0.137710 =
           0.059500  0.053970  0.044440  0.050940
AFIX 137
H21A   2   1.005834  0.042312 -0.243885 11.000000 -1.500000
H21B   2   1.076402  0.132347 -0.183637 11.000000 -1.500000
H21C   2   0.944487  0.153142 -0.259432 11.000000 -1.500000
AFIX 0
HKLF    4
END
;
data_global
_journal_data_validation_number     ?
_journal_date_recd_electronic     2012-06-22
_journal_date_accepted     2012-07-10
_journal_name_full     'Acta Crystallographica, Section E'
_journal_year     2012
_journal_volume     68
_journal_issue      8
_journal_page_first     m1086
_journal_page_last     m1087
_journal_paper_category     QM
_journal_paper_doi     10.1107/S1600536812031467
_journal_coeditor_code     FJ2577
_publ_contact_author_name     'M. Sithambaresan'
_publ_contact_author_address
;
Department of Chemistry
Faculty of Science
Eastern University
Chenkalady
Sri Lanka
;
_publ_contact_author_email     'eesans@yahoo.com'
_publ_contact_author_fax     '94-65-2240758'
_publ_contact_author_phone     '94-65-2240755'
_publ_section_title
;\
Di-\m-acetato-\k^4^<i>O</i>:<i>O</i>-bis({<i>N</i>'-[(<i>E</i>)-phenyl(pyridin-\
2-yl-\k<i>N</i>)methylidene]benzohydrazidato-\k^2^<i>N</i>',<i>O</i>}\
copper(II))
;
loop_
    _publ_author_name
    _publ_author_address
    'M. C. Vineetha'
;
      Department of Applied Chemistry
      Cochin University of Science and Technology
      Kochi 682 022
      India
;
    'M. Sithambaresan'
;
      Department of Chemistry
      Faculty of Science
      Eastern University, Sri Lanka
      Chenkalady
      Sri Lanka
;
    'Jinsa Mary Jacob'
;
      Department of Applied Chemistry
      Cochin University of Science and Technology
      Kochi 682 022
      India
;
    'M. R. Prathapachandra Kurup'
;
      Department of Applied Chemistry
      Cochin University of Science and Technology
      Kochi 682 022
      India
;
