# Supplementary material for: Di-μ-acetato-κ4 O:O-bis­({N′-[(E)-phen­yl­(pyridin-2-yl-κN)methyl­idene]benzo­hydrazidato-κ2 N′,O}copper(II))
Source: Acta Crystallogr Sect E Struct Rep Online. 2012 Jul 18;68(Pt 8):m1086–7. doi: 10.1107/S1600536812031467 (PMC3414141; doi:10.1107/S1600536812031467)
Supplement: Supplementary file 2 [file e-68-m1086-Isup2.hkl]

# 
# h,k,l, Fc-squared, Fo-squared, sigma(Fo-squared) and status flag 
# 
data_I
_shelx_title ' VMC_Ic in P2(1)/n' 
_shelx_refln_list_code          4 
_shelx_F_calc_maximum      185.13 
_exptl_crystal_F_000       864.00 
_reflns_d_resolution_high  0.8409 
 
loop_ 
 _symmetry_equiv_pos_as_xyz 
 'x, y, z' 
 '-x+1/2, y+1/2, -z+1/2' 
 '-x, -y, -z' 
 'x-1/2, -y-1/2, z-1/2' 
 
_cell_length_a     9.5758 
_cell_length_b    13.1009 
_cell_length_c    15.2124 
_cell_angle_alpha  90.000 
_cell_angle_beta  100.718 
_cell_angle_gamma  90.000 
 
_shelx_F_squared_multiplier     1.000 
 
loop_ 
 _refln_index_h 
 _refln_index_k 
 _refln_index_l 
 _refln_F_squared_calc 
 _refln_F_squared_meas 
 _refln_F_squared_sigma 
 _refln_observed_status 
   2   0   0     1547.96     1619.11     17.85 o 
   4   0   0      691.70      674.67      8.92 o 
   6   0   0     3201.73     3132.83     49.46 o 
   8   0   0       83.91       61.77      3.00 o 
  10   0   0      818.92      921.00     46.63 o 
   1   1   0      475.47      280.19     13.27 o 
   2   1   0     4123.02     4572.49     38.73 o 
   3   1   0     2180.92     2134.64     16.69 o 
   4   1   0       66.88       98.75      2.68 o 
   5   1   0       22.54       50.83      2.69 o 
   6   1   0        0.04       -1.00      0.81 o 
   7   1   0     1210.63     1155.43     15.46 o 
   8   1   0       32.47       32.45      2.07 o 
   9   1   0     1913.09     1884.38     31.18 o 
  10   1   0       71.67       60.92      6.23 o 
  11   1   0      151.89      130.70      7.81 o 
   0   2   0     5568.86     3619.77     83.12 o 
   1   2   0     9045.81     8895.79    249.23 o 
   2   2   0    11367.76    11676.07    159.97 o 
   3   2   0      474.77      515.31      5.07 o 
   4   2   0      769.80      804.51      8.43 o 
   5   2   0      317.07      354.31      5.14 o 
   6   2   0     1473.43     1357.10     14.95 o 
   7   2   0      124.14      124.08      3.31 o 
   8   2   0       16.27       16.67      2.09 o 
   9   2   0       25.08       32.56      2.72 o 
  10   2   0      115.75      116.17     11.79 o 
  11   2   0       63.67       83.72      9.03 o 
   1   3   0     3035.94     3134.28     29.28 o 
   2   3   0     4758.34     4893.03     52.97 o 
   3   3   0      528.14      453.75      4.55 o 
   4   3   0       63.96      116.95      3.53 o 
   5   3   0      542.29      562.42      7.39 o 
   6   3   0        4.21        6.18      1.65 o 
   7   3   0      487.86      463.91      6.85 o 
   8   3   0      522.65      523.19      9.22 o 
   9   3   0     1275.06     1296.34     21.08 o 
  10   3   0       69.32       55.00      7.19 o 
   0   4   0     5410.30     5922.41     79.04 o 
   1   4   0     5407.76     5329.00     50.15 o 
   2   4   0      178.57      166.03      4.98 o 
   3   4   0      178.00      191.63      3.86 o 
   4   4   0     1946.04     1952.31     20.41 o 
   5   4   0     1042.51      981.86     10.91 o 
   6   4   0     1073.63     1043.42     14.22 o 
   7   4   0     1078.94     1063.10     14.79 o 
   8   4   0      534.42      523.32      8.22 o 
   9   4   0      281.14      272.84      6.98 o 
  10   4   0      282.83      275.50      7.25 o 
   1   5   0     2620.27     2642.33     26.72 o 
   2   5   0     9830.28    10005.23    134.80 o 
   3   5   0     5885.45     6539.88     70.93 o 
   4   5   0      791.10      789.20     13.41 o 
   5   5   0      492.89      550.94      8.45 o 
   6   5   0      340.24      348.16      6.08 o 
   7   5   0      877.57      927.48     13.24 o 
   8   5   0     1292.91     1322.02     25.96 o 
   9   5   0        7.85        8.37      2.38 o 
  10   5   0       34.79       33.63      3.47 o 
   0   6   0     3193.13     3619.77     39.41 o 
   1   6   0     2719.06     2635.83     26.76 o 
   2   6   0       35.13       41.54      2.10 o 
   3   6   0      610.61      578.63      9.15 o 
   4   6   0      607.10      664.08      7.74 o 
   5   6   0      435.81      422.20      5.85 o 
   6   6   0      197.47      210.43      4.73 o 
   7   6   0     1296.45     1308.91     19.30 o 
   8   6   0      253.92      252.37      6.69 o 
   9   6   0        3.80       -0.59      2.67 o 
  10   6   0       20.65       17.05      3.32 o 
   1   7   0      527.30      615.21      7.36 o 
   2   7   0     4984.46     5105.30     56.36 o 
   3   7   0       74.87       73.86      2.40 o 
   4   7   0     1669.77     1727.22     22.52 o 
   5   7   0        2.34        2.28      1.19 o 
   6   7   0      223.96      207.86      4.46 o 
   7   7   0        0.71        4.09      2.19 o 
   8   7   0     1137.67     1176.50     19.98 o 
   9   7   0        2.70       -1.34      2.85 o 
   0   8   0      153.94      188.51      5.25 o 
   1   8   0     3562.00     3741.32     33.25 o 
   2   8   0      111.38      116.91      2.78 o 
   3   8   0        6.93        1.97      1.17 o 
   4   8   0       27.74       29.03      2.84 o 
   5   8   0     1451.61     1513.86     17.33 o 
   6   8   0        0.28        1.73      2.20 o 
   7   8   0      583.63      611.63     11.26 o 
   8   8   0      182.68      189.43      5.69 o 
   9   8   0       16.61       16.77      3.15 o 
   1   9   0      785.35      803.03     11.53 o 
   2   9   0     1479.25     1568.31     22.55 o 
   3   9   0     1146.91     1243.03     14.67 o 
   4   9   0      666.04      694.70      8.07 o 
   5   9   0       52.57       67.83      3.50 o 
   6   9   0      287.03      267.46      5.19 o 
   7   9   0        6.14        4.44      2.61 o 
   8   9   0      677.12      697.75     19.45 o 
   9   9   0      102.62      115.53      5.26 o 
   0  10   0       98.41       97.77      3.50 o 
   1  10   0     1159.49     1165.96     13.38 o 
   2  10   0       12.26       17.41      2.59 o 
   3  10   0       69.03       55.89      2.34 o 
   4  10   0      458.74      492.49      9.03 o 
   5  10   0      111.25      117.37      3.08 o 
   6  10   0      200.39      194.42      7.78 o 
   7  10   0      252.93      252.27      8.48 o 
   8  10   0       70.58       73.26      4.45 o 
   1  11   0     1543.44     1617.44     20.06 o 
   2  11   0       12.86       13.96      6.48 o 
   3  11   0        5.13        4.73      2.76 o 
   4  11   0      223.07      236.39      8.31 o 
   5  11   0      487.38      527.37     14.32 o 
   6  11   0       50.95       52.40      3.24 o 
   7  11   0       63.05       67.44      5.38 o 
   0  12   0     1020.39     1024.83     17.13 o 
   1  12   0      797.55      802.76     10.84 o 
   2  12   0      103.48       91.86      5.71 o 
   3  12   0       45.87       36.02      2.92 o 
   4  12   0      257.22      233.46      6.81 o 
   5  12   0      540.05      544.58     10.30 o 
   6  12   0      344.52      389.93      8.41 o 
   7  12   0       62.33       72.70      4.00 o 
   1  13   0        2.08        1.42      5.90 o 
   2  13   0      220.14      219.42      6.50 o 
   3  13   0      557.35      546.97     12.22 o 
   4  13   0        3.25        3.07      2.73 o 
   5  13   0       41.48       39.19      3.62 o 
   6  13   0       18.39       18.16      3.20 o 
   0  14   0     1719.24     1735.65     47.92 o 
   1  14   0       38.42       49.62      3.77 o 
   2  14   0      356.51      360.94      9.34 o 
   3  14   0       51.32       40.48      3.72 o 
   4  14   0      130.73      143.89      6.02 o 
   1  15   0       17.56       20.18      3.51 o 
   2  15   0        2.88        2.60      3.10 o 
   3  15   0       94.96       94.46      5.08 o 
 -11   0   1      248.11      275.70     14.74 o 
  -9   0   1     1667.32     1687.88     70.77 o 
  -7   0   1     1565.90     1594.49     26.25 o 
  -5   0   1     6722.96     7561.67    102.44 o 
  -3   0   1      246.10      216.61      3.05 o 
   1   0   1    16358.33     9503.14    304.20 o 
   3   0   1     4682.11     4763.86     48.06 o 
   5   0   1     1058.66     1162.61     13.54 o 
   7   0   1     1885.11     1870.35     38.59 o 
   9   0   1      665.06      656.92     25.43 o 
  11   0   1      260.86      210.83     13.64 o 
 -11   1   1       16.51       14.01      4.69 o 
 -10   1   1       50.76       51.00      4.58 o 
  -9   1   1      246.36      236.04      6.65 o 
  -8   1   1      240.93      241.78      4.09 o 
  -7   1   1      199.42      205.98      3.50 o 
  -6   1   1     1594.01     1556.81     16.87 o 
  -5   1   1     1337.13     1500.22     14.19 o 
  -4   1   1     3531.05     3670.24     31.44 o 
  -3   1   1        9.01       10.37      0.61 o 
  -2   1   1     1895.80     1892.57     15.33 o 
  -1   1   1     2081.08     1688.27    166.41 o 
   1   1   1     1253.74     1034.01     42.70 o 
   2   1   1    14497.57    15193.27    136.09 o 
   3   1   1      658.85      683.17      5.94 o 
   4   1   1      451.76      369.51      3.42 o 
   5   1   1       80.34       62.52      1.86 o 
   6   1   1      801.68      749.29      9.41 o 
   7   1   1       40.89       46.45      2.26 o 
   8   1   1        2.91        6.26      1.95 o 
   9   1   1       99.34       97.66      4.60 o 
  10   1   1     1434.24     1416.64     47.29 o 
  11   1   1       24.26       18.04      5.08 o 
 -11   2   1        5.30        3.14      4.67 o 
 -10   2   1       63.79       51.24      4.78 o 
  -9   2   1     2098.24     2095.80     29.97 o 
  -8   2   1      327.51      324.74      6.56 o 
  -7   2   1      513.73      479.96      7.74 o 
  -6   2   1        4.88        4.06      2.13 o 
  -5   2   1       86.46       66.31      1.92 o 
  -4   2   1     2029.06     2190.54     19.92 o 
  -3   2   1     1777.17     1568.96     13.61 o 
  -2   2   1     8984.93     9492.62     83.22 o 
  -1   2   1     5032.67     4804.96    115.32 o 
   0   2   1     1390.27     1245.54     37.91 o 
   1   2   1     7062.72     7112.74     78.54 o 
   2   2   1    34274.28    33924.50    352.58 o 
   3   2   1     4241.10     4275.40     34.66 o 
   4   2   1      366.37      377.52      4.35 o 
   5   2   1       23.58       29.03      1.36 o 
   6   2   1      663.06      747.82      8.83 o 
   7   2   1      542.21      499.78      7.75 o 
   8   2   1      284.55      292.16      5.67 o 
   9   2   1     1795.88     1822.91     28.67 o 
  10   2   1        4.94        7.97      3.94 o 
 -11   3   1       29.26       26.29      5.19 o 
 -10   3   1      387.80      411.25      9.10 o 
  -9   3   1      190.84      171.22      8.19 o 
  -8   3   1       38.70       35.58      2.73 o 
  -7   3   1     1061.48     1068.95     13.74 o 
  -6   3   1     3059.49     3098.55     38.49 o 
  -5   3   1      703.60      678.51      9.48 o 
  -4   3   1      377.34      325.70      5.09 o 
  -3   3   1     1006.83     1142.34     13.91 o 
  -2   3   1      475.02      443.08      4.77 o 
  -1   3   1     8526.97     9137.22     80.75 o 
   0   3   1    15587.74    15552.34    136.93 o 
   1   3   1    25339.90    25170.28    234.98 o 
   2   3   1     1083.20     1105.14     10.32 o 
   3   3   1     1459.53     1479.27     18.73 o 
   4   3   1     3043.66     3101.13     31.77 o 
   5   3   1      879.27     1095.74     11.63 o 
   6   3   1     2153.51     2184.10     27.62 o 
   7   3   1      605.95      559.92      8.25 o 
   8   3   1       16.98       19.87      2.32 o 
   9   3   1       92.20       83.63      3.77 o 
  10   3   1      126.75      135.88      7.77 o 
 -10   4   1       72.03       69.37      4.08 o 
  -9   4   1      163.93      164.54      7.96 o 
  -8   4   1      409.54      411.50      7.00 o 
  -7   4   1     1556.66     1626.73     21.41 o 
  -6   4   1        1.04        1.56      2.72 o 
  -5   4   1      533.13      542.79      7.91 o 
  -4   4   1       92.66       42.36      3.46 o 
  -3   4   1     1891.16     1868.50     20.58 o 
  -2   4   1     7307.61     7321.07     96.91 o 
  -1   4   1      443.77      445.35      4.26 o 
   0   4   1     1326.56     1359.45     12.96 o 
   1   4   1      280.09      253.35      2.68 o 
   2   4   1     3465.38     3506.29     33.09 o 
   3   4   1     2151.92     2155.83     26.83 o 
   4   4   1     2424.04     2631.87     32.75 o 
   5   4   1      369.46      406.25      5.56 o 
   6   4   1      228.59      252.27      4.88 o 
   7   4   1      897.10      905.83     19.95 o 
   8   4   1      804.27      805.77     11.49 o 
   9   4   1      245.74      247.63      6.60 o 
  10   4   1       41.40       37.55      6.82 o 
 -10   5   1       75.17       63.93      4.00 o 
  -9   5   1       88.68       79.98      3.53 o 
  -8   5   1      145.89      146.95      4.85 o 
  -7   5   1     2648.78     2714.30     34.40 o 
  -6   5   1     1065.30     1084.69     14.66 o 
  -5   5   1     1368.77     1288.57     16.80 o 
  -4   5   1        1.29       10.23      1.51 o 
  -3   5   1      966.44     1121.77     12.01 o 
  -2   5   1        6.35        3.73      1.09 o 
  -1   5   1     1903.84     1727.47     14.75 o 
   0   5   1     2184.00     2233.55     21.18 o 
   1   5   1     4306.57     4271.93     37.74 o 
   2   5   1     2500.72     2903.15     29.46 o 
   3   5   1       42.28       16.24      1.55 o 
   4   5   1     1505.54     1555.92     20.05 o 
   5   5   1     1552.33     1614.45     20.57 o 
   6   5   1      718.91      716.70     10.38 o 
   7   5   1      460.58      407.30      6.58 o 
   8   5   1      119.07      116.94      4.68 o 
   9   5   1       51.90       58.69      3.11 o 
  10   5   1        0.93       -1.65      2.96 o 
 -10   6   1      146.93      146.93      5.79 o 
  -9   6   1        3.13       -1.83      3.21 o 
  -8   6   1     1438.33     1452.98     24.11 o 
  -7   6   1        1.23       -0.85      1.97 o 
  -6   6   1        0.24        0.04      1.69 o 
  -5   6   1      355.18      389.90      6.64 o 
  -4   6   1      813.24      821.12     10.54 o 
  -3   6   1     2759.83     3043.11     31.21 o 
  -2   6   1     1545.03     1446.39     13.28 o 
  -1   6   1       26.06       42.98      1.66 o 
   0   6   1     1078.39     1233.56     11.44 o 
   1   6   1      473.03      493.49      5.68 o 
   2   6   1     4486.97     4524.94     45.63 o 
   3   6   1      280.53      320.56      5.56 o 
   4   6   1     1438.43     1473.19     17.30 o 
   5   6   1      351.59      410.55      5.72 o 
   6   6   1      287.29      294.58      5.98 o 
   7   6   1       27.40       23.08      2.02 o 
   8   6   1     1498.82     1483.99     24.51 o 
   9   6   1      118.62       92.84      4.52 o 
  10   6   1      274.98      264.25      7.90 o 
 -10   7   1        6.70        4.53      2.77 o 
  -9   7   1      132.24      128.31      5.12 o 
  -8   7   1       13.98        9.25      2.67 o 
  -7   7   1     1049.20     1098.51     18.37 o 
  -6   7   1      139.11      130.66      3.91 o 
  -5   7   1     1359.74     1424.89     18.08 o 
  -4   7   1      364.29      384.13      5.01 o 
  -3   7   1       69.22       64.71      1.61 o 
  -2   7   1     1152.30     1307.11     12.14 o 
  -1   7   1    20848.96    21859.56    203.89 o 
   0   7   1     1006.07     1067.27     10.59 o 
   1   7   1     1017.35      962.69     11.29 o 
   2   7   1        3.19       -0.61      1.37 o 
   3   7   1      102.87       89.37      2.56 o 
   4   7   1      441.09      487.86     10.55 o 
   5   7   1     2803.95     2960.64     34.30 o 
   6   7   1       79.30       83.91      2.59 o 
   7   7   1      415.31      418.61      8.45 o 
   8   7   1        0.53        4.59      2.91 o 
   9   7   1       12.43       11.25      3.02 o 
  -9   8   1        7.41        8.83      3.05 o 
  -8   8   1      555.83      589.30     11.27 o 
  -7   8   1        0.04        1.36      2.26 o 
  -6   8   1      215.15      236.57      4.83 o 
  -5   8   1       33.14       31.67      3.57 o 
  -4   8   1      801.05      828.40     11.48 o 
  -3   8   1        2.01        3.05      1.81 o 
  -2   8   1     1577.91     1626.56     19.05 o 
  -1   8   1      568.80      656.70      6.93 o 
   0   8   1      222.81      207.67      4.32 o 
   1   8   1        5.88       14.16      1.48 o 
   2   8   1     5532.20     5679.90     76.37 o 
   3   8   1       20.80       14.56      1.74 o 
   4   8   1       13.74        9.27      1.54 o 
   5   8   1        1.58        1.36      0.94 o 
   6   8   1       25.68       24.09      2.08 o 
   7   8   1        7.34        5.92      2.82 o 
   8   8   1     1098.16     1091.12     18.77 o 
   9   8   1      113.34      117.80      5.13 o 
  -9   9   1      178.41      189.65      6.82 o 
  -8   9   1       52.02       54.36      4.56 o 
  -7   9   1      850.34      897.68     21.50 o 
  -6   9   1      141.09      146.87      4.66 o 
  -5   9   1      680.41      719.56     10.02 o 
  -4   9   1       54.98       53.74      2.84 o 
  -3   9   1       24.35       26.24      1.83 o 
  -2   9   1      390.50      433.44      8.40 o 
  -1   9   1     4049.30     4193.30     42.03 o 
   0   9   1     1099.54     1108.33     10.87 o 
   1   9   1     1572.54     1586.01     18.22 o 
   2   9   1      105.28      105.52      3.55 o 
   3   9   1       66.34       66.11      5.62 o 
   4   9   1     1940.17     1942.05     28.29 o 
   5   9   1      210.16      228.71      5.25 o 
   6   9   1       14.59        8.42      1.86 o 
   7   9   1      232.63      242.94      5.35 o 
   8   9   1       63.01       51.05      3.09 o 
  -8  10   1      521.88      560.03     15.08 o 
  -7  10   1        4.10        6.18      2.85 o 
  -6  10   1      217.58      218.35      4.77 o 
  -5  10   1        0.85        3.44      1.79 o 
  -4  10   1      427.74      398.39      6.23 o 
  -3  10   1     1261.70     1304.68     19.15 o 
  -2  10   1      502.75      468.38      7.25 o 
  -1  10   1      277.37      294.82      4.37 o 
   0  10   1       39.31       35.51      1.39 o 
   1  10   1      447.86      450.59      6.45 o 
   2  10   1      693.90      737.60     11.68 o 
   3  10   1       41.71       44.22      3.79 o 
   4  10   1     1135.67     1135.42     18.40 o 
   5  10   1       92.46      110.39      4.56 o 
   6  10   1      300.95      271.25     10.26 o 
   7  10   1        0.71        0.23      2.48 o 
   8  10   1      338.48      365.46      9.89 o 
  -8  11   1       20.98       22.57      3.45 o 
  -7  11   1       85.89       77.48      3.93 o 
  -6  11   1      484.55      495.01     12.33 o 
  -5  11   1      761.89      794.23     13.94 o 
  -4  11   1       45.78       41.26      2.18 o 
  -3  11   1       21.41       20.70      1.75 o 
  -2  11   1       36.44       32.82      2.06 o 
  -1  11   1      135.25      155.90      3.15 o 
   0  11   1      492.64      499.17      6.50 o 
   1  11   1      792.67      826.03     10.95 o 
   2  11   1       31.73       23.73      1.86 o 
   3  11   1      113.39       91.10      3.68 o 
   4  11   1      167.09      154.13      4.16 o 
   5  11   1      280.58      305.58      6.77 o 
   6  11   1      316.30      335.13      8.62 o 
   7  11   1       20.87       24.81      2.98 o 
  -7  12   1      126.75      113.64      5.13 o 
  -6  12   1        0.14        0.27      2.70 o 
  -5  12   1      385.61      363.57      7.88 o 
  -4  12   1      195.48      208.38      5.67 o 
  -3  12   1      255.03      252.95      6.87 o 
  -2  12   1      210.70      208.01      4.35 o 
  -1  12   1       20.14       20.50      2.57 o 
   0  12   1      732.16      715.07      8.92 o 
   1  12   1       19.62       17.25      2.87 o 
   2  12   1      936.81     1015.43     30.96 o 
   3  12   1      517.16      564.54     12.17 o 
   4  12   1       17.91       18.67      2.51 o 
   5  12   1      144.20      142.90      4.55 o 
   6  12   1       83.29      100.60      4.87 o 
  -6  13   1      362.03      372.03     10.22 o 
  -5  13   1       77.97       73.17      3.93 o 
  -4  13   1      232.29      229.18      7.14 o 
  -3  13   1       39.34       39.65      3.36 o 
  -2  13   1      176.82      180.29      5.98 o 
  -1  13   1       12.36       14.56      2.87 o 
   0  13   1      944.84     1002.45     23.04 o 
   1  13   1      174.99      156.63      4.86 o 
   2  13   1      135.51      134.08      6.45 o 
   3  13   1       10.37       12.13      2.73 o 
   4  13   1      140.27      163.11      8.29 o 
   5  13   1       39.01       33.41      6.82 o 
   6  13   1      231.83      250.54      8.85 o 
  -4  14   1       10.57        5.06      3.25 o 
  -3  14   1      211.97      219.42     11.24 o 
  -2  14   1        1.06       -1.71      2.83 o 
  -1  14   1       15.87        9.03      3.10 o 
   0  14   1       64.00       68.82      4.03 o 
   1  14   1     1071.64     1079.13     34.83 o 
   2  14   1       63.08       57.03      4.79 o 
   3  14   1      287.71      320.21      8.40 o 
   4  14   1       90.26       86.77     12.72 o 
  -3  15   1       30.50       25.50      3.62 o 
  -2  15   1      107.86      119.36      5.83 o 
  -1  15   1        5.92        4.26      4.05 o 
   0  15   1      762.45      775.04     22.48 o 
   1  15   1       14.52       15.76      3.36 o 
   2  15   1      306.94      309.64     13.64 o 
 -10   0   2      108.92      112.05      9.21 o 
  -8   0   2      863.40      833.35     14.99 o 
  -6   0   2     4288.74     4188.30     57.78 o 
  -4   0   2     1427.91     1456.92     20.62 o 
  -2   0   2     1880.91     1907.02     33.46 o 
   0   0   2    23395.81    11827.89   1245.44 o 
   2   0   2       21.63       26.17      1.47 o 
   4   0   2     8136.52     8003.29     96.17 o 
   6   0   2      274.80      221.39      5.82 o 
   8   0   2        0.02        0.06      3.36 o 
  10   0   2     1699.43     1692.47     64.69 o 
 -11   1   2       80.89       81.87      6.26 o 
 -10   1   2        1.18       -1.42      2.38 o 
  -9   1   2     1101.67     1160.67     21.39 o 
  -8   1   2        5.20        6.08      1.54 o 
  -7   1   2     1272.90     1320.97     15.76 o 
  -6   1   2      228.66      225.44      4.01 o 
  -5   1   2     2716.50     2732.87     28.54 o 
  -4   1   2        1.34        3.15      1.92 o 
  -3   1   2     5145.29     5220.45     42.63 o 
  -2   1   2      490.24      525.70      4.88 o 
  -1   1   2     4668.77     4432.38     95.66 o 
   0   1   2      343.11      321.55     26.35 o 
   1   1   2    17117.17    16759.87    146.09 o 
   2   1   2      642.33      627.96      5.55 o 
   3   1   2     3484.18     3359.58     26.14 o 
   4   1   2      384.03      407.69      3.85 o 
   5   1   2      268.60      261.80      4.32 o 
   6   1   2       24.88       21.94      1.21 o 
   7   1   2     1256.36     1259.80     16.62 o 
   8   1   2        4.42        0.88      2.49 o 
   9   1   2      852.21      859.10     27.29 o 
  10   1   2       17.60       16.95      3.97 o 
 -11   2   2        6.51        8.14      4.56 o 
 -10   2   2      170.84      174.81      5.84 o 
  -9   2   2      332.23      343.34      7.32 o 
  -8   2   2      296.47      273.52      6.05 o 
  -7   2   2     1749.52     1799.98     19.18 o 
  -6   2   2     3550.78     3578.59     43.02 o 
  -5   2   2      787.01      809.42      8.50 o 
  -4   2   2     1522.08     1516.60     14.95 o 
  -3   2   2      367.68      413.37      4.08 o 
  -2   2   2      387.77      397.39      3.78 o 
  -1   2   2      304.11      344.39      4.84 o 
   0   2   2     2714.44     2725.13     24.09 o 
   1   2   2     6669.02     7273.68     58.13 o 
   2   2   2    20247.94    20553.10    166.07 o 
   3   2   2     3105.41     3291.72     29.89 o 
   4   2   2     3953.86     3896.20     35.14 o 
   5   2   2        2.60        9.67      2.03 o 
   6   2   2     2299.58     2338.15     24.52 o 
   7   2   2       36.17       26.49      1.97 o 
   8   2   2       48.19       49.66      2.60 o 
   9   2   2       19.48       17.85      3.34 o 
  10   2   2      438.96      445.63      9.94 o 
 -11   3   2        7.83        8.79      4.51 o 
 -10   3   2        3.56        2.37      2.75 o 
  -9   3   2     1261.38     1253.55     29.10 o 
  -8   3   2      262.68      283.25      8.72 o 
  -7   3   2      343.26      346.05      5.66 o 
  -6   3   2       49.91       99.73      6.91 o 
  -5   3   2      859.27      859.69     10.35 o 
  -4   3   2     3457.25     3552.37     36.11 o 
  -3   3   2      921.82      812.69      7.52 o 
  -2   3   2      999.21      977.90     10.92 o 
  -1   3   2       88.78      148.21      1.79 o 
   0   3   2     8389.88     8562.26     71.76 o 
   1   3   2      728.49      707.72      7.60 o 
   2   3   2    10614.59    10834.15     91.36 o 
   3   3   2     6828.13     6735.62     64.19 o 
   4   3   2     5883.03     6319.40     64.79 o 
   5   3   2       85.84       89.84      2.75 o 
   6   3   2      170.78      174.57      4.19 o 
   7   3   2      374.90      394.13      5.93 o 
   8   3   2     1121.06     1141.24     15.65 o 
   9   3   2      678.70      641.96     13.62 o 
  10   3   2        1.52        3.01      4.34 o 
 -10   4   2       56.73       53.52      4.88 o 
  -9   4   2        0.40       -3.87      2.58 o 
  -8   4   2      485.99      482.23     10.05 o 
  -7   4   2     4256.55     4307.84     53.23 o 
  -6   4   2     1433.92     1461.60     19.12 o 
  -5   4   2     2264.56     2214.31     27.72 o 
  -4   4   2        5.60       18.53      1.36 o 
  -3   4   2       35.72       44.92      1.74 o 
  -2   4   2       14.31        8.86      0.76 o 
  -1   4   2      223.11      189.47      2.91 o 
   0   4   2    10331.43    10351.15     91.58 o 
   1   4   2     1522.40     1432.23     13.03 o 
   2   4   2      406.29      404.07      4.43 o 
   3   4   2     1386.48     1480.70     15.75 o 
   4   4   2       44.90       35.34      4.46 o 
   5   4   2     1273.09     1254.88     13.62 o 
   6   4   2      594.44      616.17      8.18 o 
   7   4   2      162.64      148.52      4.46 o 
   8   4   2       10.62        5.39      1.98 o 
   9   4   2       54.19       58.12      3.30 o 
  10   4   2      156.28      157.19      8.03 o 
 -10   5   2      119.61      110.15      5.23 o 
  -9   5   2       68.20       67.67      3.67 o 
  -8   5   2      983.42      977.44     16.94 o 
  -7   5   2      458.04      492.63      8.10 o 
  -6   5   2      303.63      323.91      5.76 o 
  -5   5   2      306.49      281.63      5.29 o 
  -4   5   2      463.68      383.09      5.88 o 
  -3   5   2     2163.36     2285.62     33.00 o 
  -2   5   2      786.66      703.79      7.66 o 
  -1   5   2     1807.39     2044.41     21.01 o 
   0   5   2      255.93      318.86      3.06 o 
   1   5   2     4265.85     4175.46     39.27 o 
   2   5   2    11286.25    11451.72    124.06 o 
   3   5   2     2515.81     2623.99     25.38 o 
   4   5   2     1513.13     1435.64     16.86 o 
   5   5   2        1.01        3.82      1.59 o 
   6   5   2      202.66      224.61      4.31 o 
   7   5   2      372.65      375.27      6.24 o 
   8   5   2      845.90      839.93     14.20 o 
   9   5   2       31.67       30.06      2.67 o 
  10   5   2      129.25      123.27      7.40 o 
 -10   6   2        0.26       -2.14      2.96 o 
  -9   6   2       54.08       48.77      3.05 o 
  -8   6   2       41.81       34.41      3.02 o 
  -7   6   2      986.31     1034.45     15.68 o 
  -6   6   2      506.75      495.72      8.39 o 
  -5   6   2     2249.81     2248.75     30.96 o 
  -4   6   2      742.40      839.43     11.44 o 
  -3   6   2       49.83       62.98      1.74 o 
  -2   6   2      934.18      955.91      9.02 o 
  -1   6   2     8021.93     8157.95     76.94 o 
   0   6   2     1649.70     1761.80     17.97 o 
   1   6   2     8265.19     8638.39     80.72 o 
   2   6   2      915.89      958.81     11.26 o 
   3   6   2      302.05      282.48      4.46 o 
   4   6   2      205.63      226.01      3.80 o 
   5   6   2     1357.40     1347.47     17.85 o 
   6   6   2       22.10       14.58      2.10 o 
   7   6   2      184.03      188.38      4.22 o 
   8   6   2       21.10       23.35      2.83 o 
   9   6   2      188.65      190.55      6.07 o 
  10   6   2       13.87       10.32      4.87 o 
 -10   7   2      270.71      300.76      6.98 o 
  -9   7   2        0.83       -2.36      2.75 o 
  -8   7   2      511.03      567.28     11.29 o 
  -7   7   2        0.63        0.49      2.13 o 
  -6   7   2        1.94       -1.44      1.34 o 
  -5   7   2       67.04       78.76      4.04 o 
  -4   7   2      505.50      441.81      6.18 o 
  -3   7   2       47.87       41.49      1.47 o 
  -2   7   2     1728.45     1612.59     14.84 o 
  -1   7   2        1.29        1.84      1.37 o 
   0   7   2     2342.00     2354.28     24.19 o 
   1   7   2       46.66       53.42      1.99 o 
   2   7   2     4536.50     4355.64     44.07 o 
   3   7   2        4.91        2.05      1.31 o 
   4   7   2      175.82      166.15      3.22 o 
   5   7   2        4.16        3.86      1.81 o 
   6   7   2      483.69      501.07      7.43 o 
   7   7   2       38.59       39.46      2.80 o 
   8   7   2      851.80      834.10     14.90 o 
   9   7   2        0.55       -3.14      2.80 o 
  -9   8   2      207.13      206.95      7.54 o 
  -8   8   2       24.01       23.07      3.65 o 
  -7   8   2      835.03      828.87     17.59 o 
  -6   8   2        3.77        6.66      2.15 o 
  -5   8   2     1959.90     2076.54     26.48 o 
  -4   8   2      147.24      152.66      5.94 o 
  -3   8   2     1419.85     1522.79     16.29 o 
  -2   8   2        1.55        4.52      1.57 o 
  -1   8   2     5002.87     5074.10     67.17 o 
   0   8   2      290.11      286.91      3.87 o 
   1   8   2     5345.70     5431.86     59.45 o 
   2   8   2      178.48      193.69      5.41 o 
   3   8   2      462.08      407.48      7.00 o 
   4   8   2      149.74      134.57      4.52 o 
   5   8   2      437.17      415.92      6.08 o 
   6   8   2        0.65       -0.20      1.62 o 
   7   8   2       63.80       66.67      3.99 o 
   8   8   2       68.33       62.14      3.58 o 
   9   8   2      157.08      159.11      6.09 o 
  -9   9   2       90.59       93.54      4.75 o 
  -8   9   2      554.36      575.06     14.78 o 
  -7   9   2       15.84       18.49      3.49 o 
  -6   9   2       84.59       84.25      3.88 o 
  -5   9   2      340.31      337.59      5.71 o 
  -4   9   2     1020.66      973.16     17.00 o 
  -3   9   2       57.65       52.23      2.39 o 
  -2   9   2     1182.67     1125.44     14.07 o 
  -1   9   2      151.82      144.06      2.42 o 
   0   9   2      597.47      649.18      7.50 o 
   1   9   2      485.76      465.75      6.39 o 
   2   9   2     1687.84     1703.39     21.62 o 
   3   9   2       20.05       17.40      3.11 o 
   4   9   2      136.37      131.29      3.79 o 
   5   9   2       60.85       56.58      2.98 o 
   6   9   2      159.69      147.40      5.85 o 
   7   9   2        9.90        6.66      2.12 o 
   8   9   2      348.05      354.37      8.10 o 
  -8  10   2        3.85        4.80      3.02 o 
  -7  10   2      517.73      531.99     10.67 o 
  -6  10   2      295.97      288.57      6.23 o 
  -5  10   2      496.29      511.20      7.75 o 
  -4  10   2      131.53      141.22      3.53 o 
  -3  10   2       90.05       83.70      2.45 o 
  -2  10   2       17.97       17.28      1.89 o 
  -1  10   2     2738.29     2823.80     32.75 o 
   0  10   2     1133.74     1101.51     12.80 o 
   1  10   2      311.56      328.39      5.12 o 
   2  10   2        1.97        1.28      2.99 o 
   3  10   2       61.89       53.76      4.01 o 
   4  10   2       10.07        9.77      7.00 o 
   5  10   2      592.15      650.10     16.03 o 
   6  10   2      380.03      347.09      7.18 o 
   7  10   2       39.53       40.28      2.98 o 
   8  10   2        8.51        6.12      3.36 o 
  -8  11   2      338.13      349.32     10.36 o 
  -7  11   2      252.48      276.53     11.97 o 
  -6  11   2        4.87        0.22      2.92 o 
  -5  11   2      309.92      301.88      5.76 o 
  -4  11   2      321.46      343.34      5.81 o 
  -3  11   2      535.36      544.74      8.55 o 
  -2  11   2      304.86      298.19      4.85 o 
  -1  11   2      264.20      262.21      4.15 o 
   0  11   2       16.60       10.56      1.10 o 
   1  11   2      592.36      621.09      8.82 o 
   2  11   2     1406.28     1401.72     39.07 o 
   3  11   2      818.51      820.46     24.33 o 
   4  11   2      376.36      389.22     14.01 o 
   5  11   2        1.21       -2.95      4.24 o 
   6  11   2       39.36       32.44      3.91 o 
   7  11   2        3.99        6.39      2.92 o 
  -7  12   2      155.75      164.66      5.82 o 
  -6  12   2      619.23      615.52     11.95 o 
  -5  12   2      239.71      228.59      6.25 o 
  -4  12   2      122.74      109.36      4.48 o 
  -3  12   2      129.07      132.39      4.03 o 
  -2  12   2       20.15       14.61      1.97 o 
  -1  12   2       17.17       13.88      2.39 o 
   0  12   2     2184.42     2230.76     31.45 o 
   1  12   2        6.93        4.69      1.93 o 
   2  12   2        1.01       -2.21      4.05 o 
   3  12   2      105.40      112.05      7.74 o 
   4  12   2      426.53      400.65     14.37 o 
   5  12   2       99.17      106.89      8.11 o 
   6  12   2      240.29      228.89     10.69 o 
  -6  13   2       27.49       16.61      3.32 o 
  -5  13   2      157.43      156.12      5.60 o 
  -4  13   2      227.98      252.11      7.69 o 
  -3  13   2      675.45      663.61     14.46 o 
  -2  13   2       45.84       42.94      3.39 o 
  -1  13   2       74.80       78.50      8.60 o 
   0  13   2      255.24      268.78      6.34 o 
   1  13   2      269.88      277.59      8.09 o 
   2  13   2      240.95      230.36     10.32 o 
   3  13   2      537.73      563.93     18.43 o 
   4  13   2      151.13      143.38      9.21 o 
   5  13   2        4.13        0.00      4.79 o 
  -4  14   2      101.25      100.26      5.60 o 
  -3  14   2      324.75      324.65      8.99 o 
  -2  14   2      316.15      325.10      9.95 o 
  -1  14   2       73.18       77.22      4.42 o 
   0  14   2      123.28      151.59      7.74 o 
   1  14   2        6.12        9.21      2.92 o 
   2  14   2      133.11      118.31      8.11 o 
   3  14   2       39.92       40.54      5.90 o 
   4  14   2      363.87      354.58     14.01 o 
  -2  15   2        2.18        1.66      3.39 o 
  -1  15   2      103.69       83.87      4.77 o 
   0  15   2       28.91       20.37      3.36 o 
   1  15   2      712.01      729.05     17.51 o 
   2  15   2       23.26       22.48      5.53 o 
 -11   0   3      104.82       94.36      9.21 o 
  -9   0   3      491.11      522.20     12.28 o 
  -7   0   3     2188.50     2202.67     35.94 o 
  -5   0   3     4625.52     4571.24     71.44 o 
  -3   0   3     1972.00     1958.00     43.43 o 
  -1   0   3    19276.05    19339.56    253.54 o 
   1   0   3     3835.12     4265.12     80.01 o 
   3   0   3     5500.03     5342.67     58.61 o 
   5   0   3      536.98      581.96     10.72 o 
   7   0   3      541.30      564.18     14.22 o 
   9   0   3      642.59      624.08     16.69 o 
 -11   1   3        9.73        3.78      4.29 o 
 -10   1   3      225.41      223.63      6.39 o 
  -9   1   3        9.83        5.26      1.97 o 
  -8   1   3     1119.58     1114.33     14.77 o 
  -7   1   3      250.79      233.52      4.18 o 
  -6   1   3     3575.11     3559.92     37.16 o 
  -5   1   3     1370.74     1511.23     16.28 o 
  -4   1   3      384.29      378.11      4.72 o 
  -3   1   3        1.49        2.16      0.51 o 
  -2   1   3      232.90      230.00      2.54 o 
  -1   1   3      235.64      197.92      3.12 o 
   0   1   3     5280.26     5319.29     61.45 o 
   1   1   3     8692.62     9099.57     80.32 o 
   2   1   3      875.52      926.83      7.52 o 
   3   1   3       29.01       26.75      0.72 o 
   4   1   3     2940.19     2995.94     24.39 o 
   5   1   3      394.66      414.18      5.16 o 
   6   1   3     1913.68     1982.35     25.25 o 
   7   1   3        0.35       -1.53      2.29 o 
   8   1   3        5.73        3.64      2.72 o 
   9   1   3        0.49        2.35      3.05 o 
  10   1   3      779.24      783.38     15.33 o 
 -11   2   3        2.42        2.21      4.43 o 
 -10   2   3       15.68       14.91      2.95 o 
  -9   2   3     1989.64     2080.36     47.56 o 
  -8   2   3      453.78      465.48      7.15 o 
  -7   2   3      467.04      457.46      6.55 o 
  -6   2   3       97.35       79.14      3.61 o 
  -5   2   3     2551.04     2463.78     24.13 o 
  -4   2   3      143.67      104.98      5.25 o 
  -3   2   3     8595.33     8803.26    101.05 o 
  -2   2   3      263.57      227.97      3.12 o 
  -1   2   3      333.26      365.63      4.42 o 
   0   2   3        0.47        5.25      0.74 o 
   1   2   3    30246.46    30001.31    264.38 o 
   2   2   3     7322.14     7420.83     57.37 o 
   3   2   3     3226.45     3246.28     29.43 o 
   4   2   3      409.41      361.44      3.91 o 
   5   2   3       25.47       26.82      2.15 o 
   6   2   3       26.14       23.36      1.34 o 
   7   2   3     1132.71     1196.52     15.94 o 
   8   2   3      177.78      172.19      5.62 o 
   9   2   3      560.66      577.32     15.22 o 
  10   2   3       25.10       25.34      3.89 o 
 -11   3   3       49.09       52.22      3.92 o 
 -10   3   3       27.68       36.60      4.46 o 
  -9   3   3        4.40       -1.36      2.58 o 
  -8   3   3      381.72      358.60      7.19 o 
  -7   3   3     3150.13     3215.72     31.09 o 
  -6   3   3     4463.61     4498.02     49.94 o 
  -5   3   3     5606.19     5929.28     56.53 o 
  -4   3   3      178.55      178.69      5.19 o 
  -3   3   3       65.60       83.79      2.07 o 
  -2   3   3      896.04      977.02      9.54 o 
  -1   3   3       14.80       14.36      1.27 o 
   0   3   3     3530.53     3401.67     30.09 o 
   1   3   3       63.33       43.01      1.05 o 
   2   3   3     3592.29     3890.02     34.79 o 
   3   3   3     6614.24     7249.44     69.13 o 
   4   3   3     5951.88     6017.51     61.76 o 
   5   3   3     1062.50     1062.47     11.04 o 
   6   3   3      593.66      609.31      7.98 o 
   7   3   3      150.66      152.29      3.40 o 
   8   3   3      101.98       96.16      3.49 o 
   9   3   3       17.37       16.68      3.27 o 
  10   3   3      245.62      232.91      9.34 o 
 -11   4   3        1.68       -2.76      3.12 o 
 -10   4   3      428.86      444.65      9.78 o 
  -9   4   3       65.72       52.37      3.63 o 
  -8   4   3       50.55       44.78      2.57 o 
  -7   4   3      294.48      305.26      5.95 o 
  -6   4   3      165.69      159.09      4.36 o 
  -5   4   3     1350.24     1406.82     17.50 o 
  -4   4   3      918.58      903.63      9.50 o 
  -3   4   3      457.42      382.80      4.48 o 
  -2   4   3     1069.19     1096.80     10.41 o 
  -1   4   3     4895.02     4939.02     43.91 o 
   0   4   3      396.76      464.83      4.55 o 
   1   4   3     4741.74     4678.10     41.40 o 
   2   4   3     6379.57     6584.39     66.16 o 
   3   4   3     8137.28     8168.17     82.88 o 
   4   4   3     4983.73     5146.90     53.09 o 
   5   4   3       20.50       18.09      1.92 o 
   6   4   3        1.64       -0.28      1.07 o 
   7   4   3      320.53      337.86      5.82 o 
   8   4   3      749.56      788.99     11.22 o 
   9   4   3       11.29       11.33      3.63 o 
  10   4   3       76.12       66.21      5.93 o 
 -10   5   3        3.35        1.51      2.98 o 
  -9   5   3        1.94       -1.85      2.32 o 
  -8   5   3       22.28       20.55      3.32 o 
  -7   5   3     3536.29     3591.21     44.73 o 
  -6   5   3      670.42      635.17     11.84 o 
  -5   5   3     1239.98     1161.06     16.59 o 
  -4   5   3      191.19      156.64      7.77 o 
  -3   5   3        1.16        9.35      1.01 o 
  -2   5   3        7.32        4.40      0.71 o 
  -1   5   3     1906.27     1891.68     17.11 o 
   0   5   3     2351.20     2408.60     24.47 o 
   1   5   3     1516.78     1577.03     16.41 o 
   2   5   3     1563.05     1646.88     18.59 o 
   3   5   3      142.94      148.86      3.06 o 
   4   5   3        4.15        7.89      2.00 o 
   5   5   3     2736.59     2794.62     35.05 o 
   6   5   3       30.07       24.92      2.71 o 
   7   5   3       29.58       32.05      5.52 o 
   8   5   3       52.70       54.88      3.03 o 
   9   5   3      100.47       99.48      3.95 o 
  10   5   3      201.47      206.35      9.29 o 
 -10   6   3      136.13      146.92      5.77 o 
  -9   6   3        5.72       -1.31      2.34 o 
  -8   6   3     1073.20     1031.09     17.73 o 
  -7   6   3        0.79        3.50      1.97 o 
  -6   6   3      905.73      892.91     13.42 o 
  -5   6   3       16.41       27.33      2.99 o 
  -4   6   3     3473.95     3511.23     43.12 o 
  -3   6   3     1679.45     1750.92     19.90 o 
  -2   6   3       12.40        5.36      1.13 o 
  -1   6   3      220.01      287.16      3.50 o 
   0   6   3      306.55      314.66      3.67 o 
   1   6   3     1063.26     1040.83     11.17 o 
   2   6   3     6066.71     6084.28     66.35 o 
   3   6   3      686.99      646.05      8.15 o 
   4   6   3     1463.21     1449.63     17.02 o 
   5   6   3       68.71       79.92      5.08 o 
   6   6   3      708.96      736.09      9.09 o 
   7   6   3        1.85       -2.77      1.84 o 
   8   6   3      233.30      259.16      6.52 o 
   9   6   3        1.00        0.38      2.80 o 
 -10   7   3        0.26        1.49      3.09 o 
  -9   7   3       70.43       58.84      4.43 o 
  -8   7   3        9.17        9.18      2.62 o 
  -7   7   3      591.57      582.91     10.63 o 
  -6   7   3       43.11       38.41      2.75 o 
  -5   7   3     2485.51     2566.95     33.34 o 
  -4   7   3      626.49      703.94      9.94 o 
  -3   7   3      694.11      704.76      8.73 o 
  -2   7   3      866.04      966.92     10.29 o 
  -1   7   3     7180.09     7185.24     78.07 o 
   0   7   3       57.74       69.73      2.03 o 
   1   7   3     3002.59     2906.19     29.75 o 
   2   7   3      225.44      222.66      7.42 o 
   3   7   3     1196.60     1136.36     14.72 o 
   4   7   3        9.94       11.29      1.76 o 
   5   7   3      398.46      421.29      6.20 o 
   6   7   3        0.53        2.71      2.08 o 
   7   7   3        1.39       -2.34      2.72 o 
   8   7   3       48.58       52.94      3.39 o 
   9   7   3      297.63      289.00      7.55 o 
  -9   8   3       24.67       23.08      6.63 o 
  -8   8   3      215.94      245.44      8.08 o 
  -7   8   3       93.71       87.00      5.08 o 
  -6   8   3       27.06       26.66      3.01 o 
  -5   8   3      127.68      139.04      3.81 o 
  -4   8   3     1805.40     1742.41     20.22 o 
  -3   8   3       47.75       37.99      1.59 o 
  -2   8   3     1032.51      999.81     10.73 o 
  -1   8   3        7.44        1.11      2.13 o 
   0   8   3      921.93      918.43     10.11 o 
   1   8   3       46.91       49.91      3.46 o 
   2   8   3     2478.91     2313.30     26.10 o 
   3   8   3      249.87      238.98      4.37 o 
   4   8   3       13.83        8.94      1.85 o 
   5   8   3       92.20       86.12      6.06 o 
   6   8   3       13.71       16.24      2.55 o 
   7   8   3        0.07       -0.03      1.96 o 
   8   8   3      849.42      857.24     15.40 o 
   9   8   3        1.16        2.03      2.95 o 
  -9   9   3       41.08       45.56      4.56 o 
  -8   9   3       18.96       20.48      3.28 o 
  -7   9   3      466.69      468.43     12.34 o 
  -6   9   3       50.97       52.32      3.00 o 
  -5   9   3      984.26     1015.14     13.66 o 
  -4   9   3        6.49        6.99      1.69 o 
  -3   9   3      103.32       93.60      2.53 o 
  -2   9   3        3.71        0.26      1.05 o 
  -1   9   3     1989.02     1944.28     23.77 o 
   0   9   3       62.27       52.60      2.06 o 
   1   9   3     4360.31     4426.03     48.84 o 
   2   9   3       67.83       64.66      1.96 o 
   3   9   3      436.72      414.84      7.50 o 
   4   9   3       19.14       15.31      2.10 o 
   5   9   3      486.91      497.03      9.48 o 
   6   9   3       16.41       21.83      4.62 o 
   7   9   3       28.50       30.27      2.40 o 
   8   9   3       17.17       15.36      3.00 o 
  -8  10   3      643.20      702.19     22.58 o 
  -7  10   3       29.91       38.13      4.48 o 
  -6  10   3        0.81        0.09      2.34 o 
  -5  10   3      208.60      200.85      4.40 o 
  -4  10   3      881.45      874.68     11.90 o 
  -3  10   3      671.76      662.25      8.74 o 
  -2  10   3     1006.25     1021.88     11.88 o 
  -1  10   3       84.03       82.14      2.34 o 
   0  10   3      205.41      200.59      3.36 o 
   1  10   3     1613.03     1556.52     19.93 o 
   2  10   3     2321.78     2322.03     32.74 o 
   3  10   3      480.55      469.57     15.48 o 
   4  10   3      655.30      656.21     14.07 o 
   5  10   3       16.18       13.97      2.54 o 
   6  10   3      861.43      865.42     16.77 o 
   7  10   3        0.96        0.17      3.36 o 
   8  10   3      258.36      290.75      8.44 o 
  -8  11   3       40.03       42.67      4.43 o 
  -7  11   3      307.06      315.71      7.81 o 
  -6  11   3      768.42      783.14     20.83 o 
  -5  11   3      371.91      363.79      7.96 o 
  -4  11   3      112.97      104.60      3.35 o 
  -3  11   3        4.07        2.36      1.81 o 
  -2  11   3      241.83      263.31      4.61 o 
  -1  11   3     1108.38     1175.06     13.60 o 
   0  11   3      297.30      290.83      4.50 o 
   1  11   3       29.36       33.10      2.75 o 
   2  11   3      310.60      303.36      8.70 o 
   3  11   3      153.52      151.86      8.11 o 
   4  11   3      501.97      488.74     16.59 o 
   5  11   3      475.37      463.96     12.90 o 
   6  11   3      164.33      144.85      8.85 o 
   7  11   3        0.23        1.47      4.79 o 
  -7  12   3       49.64       50.68      5.53 o 
  -6  12   3        6.79        2.19      2.98 o 
  -5  12   3      401.38      381.24      8.34 o 
  -4  12   3       54.71       65.47      2.92 o 
  -3  12   3      390.44      406.79      7.87 o 
  -2  12   3      140.23      149.30      3.94 o 
  -1  12   3       10.88        4.86      2.93 o 
   0  12   3       56.24       60.51      3.21 o 
   1  12   3      512.03      503.58      9.77 o 
   2  12   3      414.02      409.86     14.37 o 
   3  12   3     1067.60     1023.55     30.22 o 
   4  12   3       51.53       45.34      5.90 o 
   5  12   3       11.64        8.48      4.79 o 
   6  12   3       12.03       10.32      5.16 o 
  -6  13   3      243.73      235.64     10.32 o 
  -5  13   3       62.14       58.56      3.71 o 
  -4  13   3       38.75       33.00      3.28 o 
  -3  13   3        2.01        1.47      2.87 o 
  -2  13   3        3.55       13.22      8.07 o 
  -1  13   3        3.10       -2.68      1.90 o 
   0  13   3      686.55      676.82     10.49 o 
   1  13   3      193.02      170.38      6.50 o 
   2  13   3       29.36       35.75      5.16 o 
   3  13   3        8.74       16.95      5.16 o 
   4  13   3      238.95      215.99     10.69 o 
   5  13   3       38.16       29.49      5.90 o 
  -4  14   3       51.08       48.19      4.17 o 
  -3  14   3      381.53      388.09     10.03 o 
  -2  14   3       36.32       33.85      3.69 o 
  -1  14   3        2.58       -1.98      3.50 o 
   0  14   3      162.44      167.65      5.83 o 
   1  14   3      439.10      435.29     15.48 o 
   2  14   3        4.03        3.32      4.79 o 
   3  14   3      272.98      271.64     11.79 o 
   4  14   3       26.09       23.96      5.90 o 
  -2  15   3      261.35      270.96      8.08 o 
  -1  15   3        2.82        1.74      3.25 o 
   0  15   3      355.74      382.01     11.79 o 
   1  15   3       26.85       23.59      5.53 o 
   2  15   3        0.67       -1.84      5.16 o 
 -10   0   4      234.32      239.54      7.69 o 
  -8   0   4        7.96        0.53      2.65 o 
  -6   0   4     6145.79     5855.84     91.48 o 
  -4   0   4      345.06      348.72      6.82 o 
  -2   0   4     5144.35     5338.46     90.22 o 
   0   0   4     4752.13     4658.75     61.04 o 
   2   0   4      583.19      674.42      8.60 o 
   4   0   4     4018.77     3996.00     48.11 o 
   6   0   4     1172.44     1196.45     25.55 o 
   8   0   4      124.04      100.67      6.61 o 
  10   0   4     1078.70     1101.61     62.84 o 
 -11   1   4        7.41        8.48      4.43 o 
 -10   1   4      257.99      247.24      6.89 o 
  -9   1   4      829.66      860.10     13.09 o 
  -8   1   4      120.97      101.55      5.05 o 
  -7   1   4     1031.98     1002.35     12.52 o 
  -6   1   4       99.45      111.54      2.95 o 
  -5   1   4     5222.73     5140.12     56.68 o 
  -4   1   4      890.66     1111.52     12.95 o 
  -3   1   4     4409.61     4469.52     58.58 o 
  -2   1   4      524.27      505.64      7.56 o 
  -1   1   4       86.38       72.29      2.07 o 
   0   1   4        7.81        7.16      0.53 o 
   1   1   4    11263.57    11000.31    102.26 o 
   2   1   4      489.53      484.48      5.14 o 
   3   1   4     5175.53     5062.39     45.54 o 
   4   1   4      435.59      418.69      4.44 o 
   5   1   4      163.00      193.28      5.57 o 
   6   1   4      976.78      996.30     15.36 o 
   7   1   4      727.61      768.27     12.80 o 
   8   1   4       40.12       40.41      3.41 o 
   9   1   4       99.34      108.51      4.91 o 
  10   1   4      102.08       96.93      5.12 o 
 -11   2   4       72.47       81.68      4.77 o 
 -10   2   4      131.00      135.21      5.31 o 
  -9   2   4       63.32       60.70      2.95 o 
  -8   2   4      763.29      735.97     11.25 o 
  -7   2   4     1972.24     1947.99     22.64 o 
  -6   2   4     4341.35     4296.78     44.58 o 
  -5   2   4     1459.63     1544.28     15.53 o 
  -4   2   4      198.15      270.69     11.55 o 
  -3   2   4       35.37       52.48      2.50 o 
  -2   2   4     1346.31     1272.33     23.62 o 
  -1   2   4      884.53      835.47     11.25 o 
   0   2   4     2823.88     2791.86     26.16 o 
   1   2   4    20719.69    21832.30    203.19 o 
   2   2   4      140.62      174.85      2.17 o 
   3   2   4       74.02       87.92      1.82 o 
   4   2   4     4235.57     4420.64     37.81 o 
   5   2   4     1578.85     1629.69     16.00 o 
   6   2   4     1166.85     1212.88     14.49 o 
   7   2   4        3.30        0.17      2.37 o 
   8   2   4      100.73       82.48      4.11 o 
   9   2   4        0.82        2.12      3.13 o 
  10   2   4      237.84      241.37     10.96 o 
 -11   3   4       88.03       83.38      7.49 o 
 -10   3   4      144.88      146.04      5.57 o 
  -9   3   4      490.02      499.68     10.25 o 
  -8   3   4        3.11       -0.93      1.58 o 
  -7   3   4       65.44       54.33      2.94 o 
  -6   3   4       90.48       81.30      2.48 o 
  -5   3   4     2296.71     2277.99     25.71 o 
  -4   3   4     4715.51     4895.72     53.14 o 
  -3   3   4     5003.73     4989.50     54.59 o 
  -2   3   4     1260.71     1455.36     17.67 o 
  -1   3   4      494.04      558.20      7.29 o 
   0   3   4     2364.77     2512.96     23.67 o 
   1   3   4     3423.86     3523.74     33.03 o 
   2   3   4     3665.59     3560.10     33.94 o 
   3   3   4     8228.13     8438.72     85.48 o 
   4   3   4     2402.55     2515.53     24.77 o 
   5   3   4      104.13      101.16      2.76 o 
   6   3   4       54.79       58.06      2.61 o 
   7   3   4      695.20      699.59      9.13 o 
   8   3   4      155.05      168.59      6.21 o 
   9   3   4      159.44      163.10      6.12 o 
  10   3   4        7.32        3.68      3.85 o 
 -10   4   4        3.45        6.20      2.98 o 
  -9   4   4      111.81      109.47      4.96 o 
  -8   4   4      991.96      990.13     13.65 o 
  -7   4   4     5223.37     5312.75     50.65 o 
  -6   4   4      731.04      693.48      9.43 o 
  -5   4   4     1999.85     2053.61     25.13 o 
  -4   4   4      525.27      552.78      8.60 o 
  -3   4   4      453.55      452.18      5.72 o 
  -2   4   4      631.90      577.51      6.97 o 
  -1   4   4      260.96      203.76      2.90 o 
   0   4   4     1112.78     1035.87     10.90 o 
   1   4   4     4019.64     4238.35     45.87 o 
   2   4   4       62.16       65.41      2.14 o 
   3   4   4     9481.64     9711.39     98.18 o 
   4   4   4      953.80      979.29     11.14 o 
   5   4   4     2278.71     2328.83     26.98 o 
   6   4   4      344.57      367.60      6.28 o 
   7   4   4        4.03       -0.82      2.31 o 
   8   4   4       96.02       93.63      3.12 o 
   9   4   4      117.06      121.09      6.06 o 
  10   4   4      202.33      196.58      9.12 o 
 -10   5   4      368.19      381.75      8.96 o 
  -9   5   4      122.63      124.64      7.75 o 
  -8   5   4      320.12      329.46      6.49 o 
  -7   5   4       32.97       36.62      2.46 o 
  -6   5   4      526.06      555.86     12.34 o 
  -5   5   4      247.94      222.72      3.05 o 
  -4   5   4     3355.12     3354.29     37.12 o 
  -3   5   4     2839.17     2822.95     30.25 o 
  -2   5   4      957.37      901.35      9.66 o 
  -1   5   4       49.40       59.23      1.72 o 
   0   5   4      201.75      191.35      3.15 o 
   1   5   4     2055.00     2108.29     20.26 o 
   2   5   4     7262.33     7282.34     87.18 o 
   3   5   4      679.95      647.84      7.43 o 
   4   5   4     1450.36     1446.38     17.15 o 
   5   5   4       59.04       60.91      2.73 o 
   6   5   4      285.27      276.18      6.59 o 
   7   5   4       77.08       75.64      6.47 o 
   8   5   4      311.30      326.55      6.87 o 
   9   5   4        8.22        8.64      4.02 o 
 -10   6   4        5.96        5.29      3.62 o 
  -9   6   4       13.14        6.56      2.43 o 
  -8   6   4       17.66       19.22      2.69 o 
  -7   6   4      147.44      126.63      5.51 o 
  -6   6   4      911.01      901.45     14.27 o 
  -5   6   4     3423.03     3513.57     48.79 o 
  -4   6   4       13.50        7.31      1.50 o 
  -3   6   4      115.82       82.56      1.61 o 
  -2   6   4        0.93        2.61      0.86 o 
  -1   6   4     5003.97     5022.56     50.50 o 
   0   6   4      195.31      257.75      3.41 o 
   1   6   4     2859.27     2668.90     27.42 o 
   2   6   4        4.54        7.60      1.45 o 
   3   6   4      553.21      557.36      7.92 o 
   4   6   4      236.82      230.87      3.80 o 
   5   6   4     1691.22     1724.58     23.07 o 
   6   6   4       61.23       61.57      5.86 o 
   7   6   4        1.04       -2.98      1.99 o 
   8   6   4       36.64       35.79      2.90 o 
   9   6   4      285.08      290.92      9.24 o 
 -10   7   4      268.52      275.68      7.58 o 
  -9   7   4       51.76       46.84      4.29 o 
  -8   7   4     1122.17     1103.07     40.18 o 
  -7   7   4        7.76       12.53      3.13 o 
  -6   7   4      552.10      584.21     10.22 o 
  -5   7   4       59.18       57.29      2.56 o 
  -4   7   4     3348.78     3381.31     41.70 o 
  -3   7   4       47.22       47.17      1.59 o 
  -2   7   4       67.16       33.95      1.80 o 
  -1   7   4      114.33      122.26      2.19 o 
   0   7   4        3.67        3.36      1.17 o 
   1   7   4      216.44      205.04      3.52 o 
   2   7   4     3578.11     3508.28     40.90 o 
   3   7   4       20.96       13.30      1.56 o 
   4   7   4        4.72        2.52      1.58 o 
   5   7   4      240.42      228.94      4.32 o 
   6   7   4      379.60      404.95      7.71 o 
   7   7   4       57.34       60.65      3.20 o 
   8   7   4      302.11      352.63      9.19 o 
   9   7   4        2.78       -0.48      2.97 o 
  -9   8   4        0.16        0.86      3.51 o 
  -8   8   4        7.97        7.36      7.19 o 
  -7   8   4      295.35      318.88      8.50 o 
  -6   8   4      127.98      108.24      5.98 o 
  -5   8   4     1377.13     1365.48     20.03 o 
  -4   8   4      551.26      581.64      8.38 o 
  -3   8   4      642.38      636.99      8.42 o 
  -2   8   4       62.11       51.93      2.47 o 
  -1   8   4     2302.95     2128.78     23.93 o 
   0   8   4      205.14      227.32      2.90 o 
   1   8   4     3197.63     3174.78     32.61 o 
   2   8   4       68.80       80.30      4.75 o 
   3   8   4      682.09      673.07     10.86 o 
   4   8   4       43.56       41.13      5.26 o 
   5   8   4      660.45      643.36     10.65 o 
   6   8   4       60.96       46.57      4.20 o 
   7   8   4       12.61       17.00      2.07 o 
   8   8   4       88.63       86.46      4.45 o 
  -9   9   4       24.88       23.79      4.29 o 
  -8   9   4      313.64      334.15      8.19 o 
  -7   9   4      273.80      258.39      6.85 o 
  -6   9   4       56.89       59.54      3.22 o 
  -5   9   4       33.20       28.15      2.16 o 
  -4   9   4     1908.00     1926.52     24.21 o 
  -3   9   4      570.84      553.28      7.24 o 
  -2   9   4     1014.37     1042.91     11.25 o 
  -1   9   4       34.22       33.13      1.74 o 
   0   9   4     1313.55     1302.07     14.03 o 
   1   9   4      137.05      139.19      4.24 o 
   2   9   4      947.87      902.33     12.30 o 
   3   9   4      298.89      264.86      5.18 o 
   4   9   4      990.82      947.20     17.49 o 
   5   9   4       36.69       31.67      2.74 o 
   6   9   4     1040.85     1089.30     22.73 o 
   7   9   4       52.78       54.36      4.69 o 
   8   9   4      283.87      307.56      7.63 o 
  -8  10   4      132.69      131.44      6.26 o 
  -7  10   4      748.38      820.42     15.07 o 
  -6  10   4      500.34      514.73      8.78 o 
  -5  10   4      238.34      235.33      4.85 o 
  -4  10   4       38.34       36.65      2.21 o 
  -3  10   4       39.24       33.44      2.47 o 
  -2  10   4       13.94       10.54      1.25 o 
  -1  10   4     2064.07     2101.04     25.71 o 
   0  10   4       18.06       11.28      1.24 o 
   1  10   4       19.70       19.91      2.02 o 
   2  10   4      286.79      257.39      4.85 o 
   3  10   4      564.96      516.89      9.76 o 
   4  10   4      232.06      232.32      7.16 o 
   5  10   4      470.48      491.42      9.56 o 
   6  10   4       74.58       79.58      4.93 o 
   7  10   4        4.59        3.20      3.72 o 
  -7  11   4       88.74       85.75      4.45 o 
  -6  11   4       98.43      100.68      4.05 o 
  -5  11   4      380.82      380.33      6.63 o 
  -4  11   4      129.88      140.68      3.84 o 
  -3  11   4      825.33      882.04     12.13 o 
  -2  11   4      575.62      612.82      9.29 o 
  -1  11   4       14.38       11.07      1.68 o 
   0  11   4       30.25       31.95      4.38 o 
   1  11   4     1735.30     1683.72     27.79 o 
   2  11   4     1265.41     1199.63     24.74 o 
   3  11   4     1390.28     1299.99     36.86 o 
   4  11   4      167.71      173.60      9.58 o 
   5  11   4       97.46       81.09      6.63 o 
   6  11   4       47.54       37.60      5.53 o 
   7  11   4       78.21       86.62      7.37 o 
  -7  12   4      122.17      126.51     11.06 o 
  -6  12   4      327.98      360.11      9.90 o 
  -5  12   4      316.09      304.71     10.19 o 
  -4  12   4       80.94       70.02      4.79 o 
  -3  12   4        4.12        6.01      2.19 o 
  -2  12   4       87.22       88.71      3.39 o 
  -1  12   4        2.88       -1.23      1.60 o 
   0  12   4      433.71      496.72      9.64 o 
   1  12   4        8.20        8.99      2.54 o 
   2  12   4        0.59        2.95      4.79 o 
   3  12   4       99.30       96.20      7.74 o 
   4  12   4      626.03      595.26     19.53 o 
   5  12   4      379.55      350.89     13.64 o 
   6  12   4      140.11      140.43      8.85 o 
  -6  13   4       47.14       49.39      4.43 o 
  -5  13   4      233.57      245.48      8.08 o 
  -4  13   4      272.38      274.12      7.00 o 
  -3  13   4      285.62      309.24      6.80 o 
  -2  13   4       38.61       32.86      2.75 o 
  -1  13   4       66.87       66.41      3.02 o 
   0  13   4       23.06       21.80      2.81 o 
   1  13   4      561.59      543.14     10.70 o 
   2  13   4      145.23      145.22      8.85 o 
   3  13   4      693.85      693.67     22.11 o 
   4  13   4        0.01       -2.95      4.79 o 
   5  13   4        1.90        2.21      4.79 o 
  -4  14   4      105.49       92.58      5.30 o 
  -3  14   4       33.64       29.12      3.77 o 
  -2  14   4       85.87       98.29      5.19 o 
  -1  14   4       80.23       62.69      3.20 o 
   0  14   4      216.16      221.96     12.35 o 
   1  14   4      194.80      174.71      9.21 o 
   2  14   4        7.53        4.05      4.79 o 
   3  14   4       25.13       22.11      5.16 o 
  -2  15   4       16.46       12.48      3.62 o 
  -1  15   4       20.36        9.02      3.36 o 
   0  15   4      124.60      110.21      8.48 o 
   1  15   4      156.62      176.18      9.58 o 
 -11   0   5       79.77       91.04      8.85 o 
  -9   0   5     1843.88     1832.98     36.46 o 
  -7   0   5      160.65      149.27      4.97 o 
  -5   0   5     6522.53     6773.92    105.25 o 
  -3   0   5    14354.59    14451.43    367.42 o 
  -1   0   5       99.72      102.87      2.99 o 
   1   0   5      925.05      760.05     10.49 o 
   3   0   5     4569.00     4670.97     55.89 o 
   5   0   5      907.32      872.20     15.46 o 
   7   0   5      400.56      399.80     11.59 o 
   9   0   5       47.34       40.28      5.40 o 
 -11   1   5       48.60       49.18      3.89 o 
 -10   1   5      330.00      334.78      6.69 o 
  -9   1   5      322.80      331.34      6.50 o 
  -8   1   5      176.04      162.91      4.29 o 
  -7   1   5      112.55      100.57      2.95 o 
  -6   1   5     4314.20     4212.89     46.94 o 
  -5   1   5     1360.31     1499.72     17.41 o 
  -4   1   5     1782.67     1972.87     26.58 o 
  -3   1   5      274.62      258.39      4.23 o 
  -2   1   5     5168.44     5054.44     88.76 o 
  -1   1   5      718.58      688.09     12.29 o 
   0   1   5     4593.59     4357.57     38.15 o 
   1   1   5      286.33      317.62      3.87 o 
   2   1   5       20.46       18.12      1.66 o 
   3   1   5      672.60      711.42      7.46 o 
   4   1   5     2020.93     1997.03     18.36 o 
   5   1   5      752.08      730.19     10.21 o 
   6   1   5     2564.80     2545.46     37.08 o 
   7   1   5        9.43        4.27      2.53 o 
   8   1   5        2.76       -4.21      2.81 o 
   9   1   5       12.08       15.83      3.43 o 
  10   1   5      295.20      320.68      8.70 o 
 -11   2   5      347.34      341.70      8.61 o 
 -10   2   5        2.00       -1.27      2.76 o 
  -9   2   5      473.05      486.67      9.42 o 
  -8   2   5      277.45      263.66      5.41 o 
  -7   2   5       19.77       18.91      1.81 o 
  -6   2   5      183.20      172.58      3.50 o 
  -5   2   5     4301.17     4387.78     52.65 o 
  -4   2   5     6585.69     7003.69     75.01 o 
  -3   2   5     6493.26     6595.37     78.19 o 
  -2   2   5      799.47     1067.39     13.05 o 
  -1   2   5       67.07       55.21      1.55 o 
   0   2   5       37.54       28.98      0.89 o 
   1   2   5     7200.45     7293.54     67.77 o 
   2   2   5      661.92      590.90      5.84 o 
   3   2   5     1602.36     1611.21     14.84 o 
   4   2   5      423.70      429.20      5.38 o 
   5   2   5      798.70      798.75      9.81 o 
   6   2   5       85.24       85.22      3.25 o 
   7   2   5      574.12      561.70     10.49 o 
   8   2   5        2.15       -2.73      2.72 o 
   9   2   5       43.85       47.43      4.03 o 
  10   2   5        0.18        0.73      3.46 o 
 -11   3   5      178.28      197.70      6.72 o 
 -10   3   5        1.67        1.96      2.93 o 
  -9   3   5        3.89        2.37      2.75 o 
  -8   3   5     1500.17     1532.16     21.63 o 
  -7   3   5       82.25       85.62      5.80 o 
  -6   3   5     1966.45     1937.92     21.99 o 
  -5   3   5     1740.63     1622.65     22.11 o 
  -4   3   5       65.85       72.52      3.17 o 
  -3   3   5      237.80      208.86      3.46 o 
  -2   3   5     4301.88     4301.19     57.58 o 
  -1   3   5      873.88      698.43      9.99 o 
   0   3   5     1079.68      984.81     10.41 o 
   1   3   5     2335.71     2488.13     25.21 o 
   2   3   5     1496.17     1482.76     14.60 o 
   3   3   5     4768.98     4953.89     47.19 o 
   4   3   5     4478.94     4464.59     49.58 o 
   5   3   5      899.16      833.17     10.42 o 
   6   3   5       70.65       65.32      2.72 o 
   7   3   5       46.84       45.05      3.13 o 
   8   3   5      305.13      295.78      7.18 o 
   9   3   5       13.45       14.00      3.42 o 
 -10   4   5      178.95      172.19      8.35 o 
  -9   4   5       18.46       17.06      2.96 o 
  -8   4   5       79.29       93.07      3.29 o 
  -7   4   5      476.95      488.02     10.68 o 
  -6   4   5      449.51      478.65      6.98 o 
  -5   4   5      329.30      282.31      4.02 o 
  -4   4   5     5937.60     6032.54     72.83 o 
  -3   4   5     2821.56     2895.87     40.77 o 
  -2   4   5      116.22       89.08      2.51 o 
  -1   4   5      848.43      939.40     11.89 o 
   0   4   5     1669.19     1675.67     17.33 o 
   1   4   5     3045.07     3210.70     35.03 o 
   2   4   5     3800.54     3689.08     35.29 o 
   3   4   5     9041.19     9052.68     85.64 o 
   4   4   5      453.51      504.17      6.82 o 
   5   4   5      118.65      101.26      2.82 o 
   6   4   5      133.36      118.37      2.56 o 
   7   4   5      917.98      903.24     12.60 o 
   8   4   5      177.47      177.15      5.80 o 
   9   4   5       23.19       29.69      3.96 o 
 -10   5   5        8.69        7.03      3.09 o 
  -9   5   5       40.25       42.15      3.30 o 
  -8   5   5     1768.08     1720.02     24.28 o 
  -7   5   5     1029.77     1062.68     24.05 o 
  -6   5   5      881.74      915.94     11.20 o 
  -5   5   5     1796.02     1786.50     27.49 o 
  -4   5   5     1045.95     1049.58     13.69 o 
  -3   5   5      273.54      224.58      3.42 o 
  -2   5   5       17.27        4.89      1.14 o 
  -1   5   5     4685.33     4527.51     49.43 o 
   0   5   5      649.89      778.37      8.53 o 
   1   5   5      641.78      634.11      7.65 o 
   2   5   5       76.18       82.34      3.36 o 
   3   5   5     1693.18     1645.87     18.71 o 
   4   5   5     1584.57     1568.49     18.29 o 
   5   5   5     3600.87     3618.77     40.70 o 
   6   5   5      114.65      104.63      6.42 o 
   7   5   5      215.80      199.15      5.91 o 
   8   5   5        0.31       -2.35      2.99 o 
   9   5   5      202.35      213.57      8.59 o 
 -10   6   5      408.40      400.09     11.17 o 
  -9   6   5        4.53        1.01      2.75 o 
  -8   6   5     1027.94     1027.65     21.63 o 
  -7   6   5       12.25        7.09      2.67 o 
  -6   6   5     1529.65     1565.11     26.12 o 
  -5   6   5       47.93       58.12      1.72 o 
  -4   6   5     2611.20     2578.40     29.02 o 
  -3   6   5        6.64        1.72      0.98 o 
  -2   6   5      275.89      245.09      4.09 o 
  -1   6   5       20.35       13.53      1.22 o 
   0   6   5      834.69      848.92      9.23 o 
   1   6   5      424.89      379.23      4.38 o 
   2   6   5     2758.20     2740.89     30.74 o 
   3   6   5       28.07       30.91      2.27 o 
   4   6   5      348.61      359.69      5.14 o 
   5   6   5     1413.67     1405.45     18.15 o 
   6   6   5      591.57      570.52     10.57 o 
   7   6   5      213.42      230.85      6.65 o 
   8   6   5       74.88       83.05      7.15 o 
   9   6   5        0.91        0.45      3.10 o 
 -10   7   5        5.34        2.66      3.49 o 
  -9   7   5        1.55       -1.35      3.51 o 
  -8   7   5      110.11      101.89      7.00 o 
  -7   7   5     1570.79     1520.22     30.36 o 
  -6   7   5        8.54        3.42      2.20 o 
  -5   7   5     1635.12     1717.49     23.32 o 
  -4   7   5      416.94      413.10      7.20 o 
  -3   7   5     1126.36     1115.53     11.04 o 
  -2   7   5       52.24       52.19      1.99 o 
  -1   7   5     1354.22     1185.82     13.75 o 
   0   7   5       36.25       50.65      2.03 o 
   1   7   5      355.19      330.45      6.16 o 
   2   7   5      458.06      478.71      8.76 o 
   3   7   5      287.39      284.80      6.17 o 
   4   7   5        7.56        7.86      1.65 o 
   5   7   5      900.16      924.79     12.46 o 
   6   7   5      113.69      112.22      7.66 o 
   7   7   5       38.46       41.99      2.57 o 
   8   7   5       74.35       69.76      3.58 o 
  -9   8   5       34.38       28.62      4.17 o 
  -8   8   5      124.70      119.50     18.06 o 
  -7   8   5      216.27      205.55      6.31 o 
  -6   8   5        7.23        6.24      2.36 o 
  -5   8   5      165.46      189.53      4.93 o 
  -4   8   5     4173.37     4177.03     50.69 o 
  -3   8   5      168.11      157.03      3.09 o 
  -2   8   5      534.36      500.97      7.06 o 
  -1   8   5      128.63      132.82      2.76 o 
   0   8   5      498.38      504.66      5.94 o 
   1   8   5        3.63        8.24      3.21 o 
   2   8   5     1646.80     1649.14     21.09 o 
   3   8   5      444.45      459.95      7.44 o 
   4   8   5      704.71      648.13     11.03 o 
   5   8   5       49.11       53.44      2.87 o 
   6   8   5      448.31      488.25     12.65 o 
   7   8   5       77.14       66.71      4.84 o 
   8   8   5      488.07      519.14     11.07 o 
  -9   9   5        0.49       -0.74      3.91 o 
  -8   9   5      432.71      444.04     11.60 o 
  -7   9   5      679.84      764.43     14.16 o 
  -6   9   5      559.53      528.50      9.50 o 
  -5   9   5      466.09      475.53      7.57 o 
  -4   9   5        3.34        4.63      1.89 o 
  -3   9   5      409.96      394.95      7.03 o 
  -2   9   5      530.27      520.57      7.63 o 
  -1   9   5     1491.66     1422.68     19.94 o 
   0   9   5      158.51      176.34      3.04 o 
   1   9   5      546.92      509.91      6.95 o 
   2   9   5        3.87        6.82      1.88 o 
   3   9   5     1075.17     1094.31     14.89 o 
   4   9   5       58.80       69.22      3.63 o 
   5   9   5     1498.08     1571.39     27.25 o 
   6   9   5       16.32       14.23      3.68 o 
   7   9   5        0.15       -3.08      3.61 o 
   8   9   5        0.49        2.33      3.95 o 
  -8  10   5       52.56       55.12      4.69 o 
  -7  10   5      190.30      181.30      5.98 o 
  -6  10   5      499.03      500.21      8.77 o 
  -5  10   5      370.22      401.66      6.90 o 
  -4  10   5      662.11      670.06      9.72 o 
  -3  10   5      106.93      104.52      2.85 o 
  -2  10   5      336.75      341.24      5.79 o 
  -1  10   5       38.19       37.96      1.94 o 
   0  10   5       13.48        6.75      1.29 o 
   1  10   5     1005.64      996.57     12.14 o 
   2  10   5     1715.02     1710.56     27.51 o 
   3  10   5      963.81      947.73     16.37 o 
   4  10   5        1.96        2.90      2.80 o 
   5  10   5       49.87       48.29      4.15 o 
   6  10   5      272.86      280.12      9.02 o 
   7  10   5      166.90      181.70     15.11 o 
  -7  11   5       55.44       53.86      4.56 o 
  -6  11   5      239.08      250.95      5.88 o 
  -5  11   5       77.60       87.11      3.86 o 
  -4  11   5        3.71        2.10      1.99 o 
  -3  11   5       25.20       28.36      1.94 o 
  -2  11   5      434.94      431.03      7.06 o 
  -1  11   5      771.01      786.93     11.74 o 
   0  11   5      125.16      102.22      5.88 o 
   1  11   5        8.20        9.39      2.29 o 
   2  11   5        1.99        4.81      3.19 o 
   3  11   5      407.23      393.03     10.50 o 
   4  11   5      562.77      578.71     13.42 o 
   5  11   5      588.50      626.23     14.60 o 
   6  11   5       20.04       18.43      5.16 o 
  -7  12   5        3.88        0.11      3.77 o 
  -6  12   5        2.36       -1.29      3.39 o 
  -5  12   5      378.03      409.47      7.24 o 
  -4  12   5      337.10      347.54      8.47 o 
  -3  12   5      413.22      416.69      7.41 o 
  -2  12   5      594.30      601.52      9.50 o 
  -1  12   5        1.97       -1.87      2.95 o 
   0  12   5      150.25      141.65      6.98 o 
   1  12   5      323.75      350.42     11.58 o 
   2  12   5      127.28      124.89      6.02 o 
   3  12   5      853.67      782.41     17.70 o 
   4  12   5        4.14        3.69      4.79 o 
   5  12   5        0.21        1.47      4.79 o 
  -5  13   5        7.46        4.33      3.51 o 
  -4  13   5       10.87        8.85      3.39 o 
  -3  13   5       13.16       12.32      2.69 o 
  -2  13   5       17.16       21.59      2.31 o 
  -1  13   5       30.47       31.00      4.44 o 
   0  13   5      756.91      734.27     26.34 o 
   1  13   5        0.17        2.69      3.36 o 
   2  13   5        4.09        1.32      3.72 o 
   3  13   5      110.70      110.94      8.48 o 
   4  13   5      477.47      444.14     16.59 o 
  -4  14   5       31.91       22.28      3.91 o 
  -3  14   5      649.12      649.56     15.85 o 
  -2  14   5        0.21        1.70      3.10 o 
  -1  14   5        0.78       -2.74      3.25 o 
   0  14   5       95.66       81.55      5.04 o 
   1  14   5      290.43      289.96     12.53 o 
   2  14   5       23.88       25.43      5.53 o 
   3  14   5       81.43       65.61      7.00 o 
 -10   0   6      363.18      353.37      9.81 o 
  -8   0   6      748.11      744.98     16.39 o 
  -6   0   6      544.81      527.78     10.23 o 
  -4   0   6     1124.12     1245.16     24.37 o 
  -2   0   6    32526.77    34717.87    803.59 o 
   0   0   6     2238.66     2133.70     30.92 o 
   2   0   6     1537.57     1769.70     19.60 o 
   4   0   6     1916.15     1901.77     26.67 o 
   6   0   6      411.20      439.45     11.78 o 
   8   0   6       19.45       16.72      4.69 o 
 -11   1   6      696.38      695.10     13.70 o 
 -10   1   6        0.42       -0.19      2.24 o 
  -9   1   6      577.22      552.35      9.36 o 
  -8   1   6     1110.45     1051.64     15.52 o 
  -7   1   6     1018.18     1067.10     13.24 o 
  -6   1   6      386.42      383.72      5.76 o 
  -5   1   6     4713.57     4642.63     55.74 o 
  -4   1   6      248.63      239.94      3.88 o 
  -3   1   6    16360.36    17375.11    206.73 o 
  -2   1   6     1167.78     1188.36     21.09 o 
  -1   1   6       41.75       29.28      1.13 o 
   0   1   6      549.69      587.26      6.97 o 
   1   1   6     3525.31     3540.04     38.42 o 
   2   1   6      498.76      547.84      5.20 o 
   3   1   6     3217.45     3105.29     32.16 o 
   4   1   6      169.25      170.23      3.02 o 
   5   1   6     2192.41     2177.70     26.24 o 
   6   1   6       43.87       46.31      2.97 o 
   7   1   6     1979.73     1942.83     34.69 o 
   8   1   6       52.51       43.09      4.20 o 
   9   1   6       81.75       78.69      4.69 o 
 -11   2   6       10.94       11.19      3.52 o 
 -10   2   6       18.67       20.65      2.44 o 
  -9   2   6      313.93      301.81      6.28 o 
  -8   2   6       93.09       83.96      3.56 o 
  -7   2   6       16.39       12.83      1.82 o 
  -6   2   6     1353.36     1314.30     29.63 o 
  -5   2   6     1267.55     1276.38     17.74 o 
  -4   2   6      768.20      860.13      9.32 o 
  -3   2   6     5510.93     6212.84     67.21 o 
  -2   2   6     3510.54     3491.54     68.15 o 
  -1   2   6      531.04      513.13      9.57 o 
   0   2   6     2868.33     2712.69     25.60 o 
   1   2   6      585.32      613.37      6.69 o 
   2   2   6       81.66      109.42      2.70 o 
   3   2   6      201.70      242.41      3.96 o 
   4   2   6     3895.81     3761.70     42.18 o 
   5   2   6       43.95       50.76      1.66 o 
   6   2   6      328.18      307.20      6.67 o 
   7   2   6      126.96      122.90      4.88 o 
   8   2   6       88.08       84.67      4.41 o 
   9   2   6       90.99       96.08      4.85 o 
 -11   3   6       99.96       93.89      5.19 o 
 -10   3   6      140.60      147.30      5.59 o 
  -9   3   6      131.18      132.08      4.04 o 
  -8   3   6      440.31      439.23      7.62 o 
  -7   3   6      117.34      106.87      7.30 o 
  -6   3   6       96.10       90.29      2.94 o 
  -5   3   6     1065.37      951.73     10.31 o 
  -4   3   6     3159.67     3155.12     42.83 o 
  -3   3   6     2201.09     2063.89     32.12 o 
  -2   3   6      363.81      332.55      6.42 o 
  -1   3   6      189.41      211.29      4.44 o 
   0   3   6     1386.39     1483.79     18.16 o 
   1   3   6     3053.99     3016.68     33.00 o 
   2   3   6      824.22      824.88      7.74 o 
   3   3   6      885.55      878.18      8.56 o 
   4   3   6     1132.73     1134.40     11.58 o 
   5   3   6       39.44       30.48      2.19 o 
   6   3   6     1414.33     1448.97     18.54 o 
   7   3   6      694.68      673.70     11.80 o 
   8   3   6       15.78       17.21      3.10 o 
   9   3   6        1.67        1.24      3.67 o 
 -10   4   6       15.68       12.34      3.18 o 
  -9   4   6      158.12      140.55      5.31 o 
  -8   4   6      667.89      669.82     10.85 o 
  -7   4   6      276.03      276.95      4.89 o 
  -6   4   6     2878.66     2872.73     36.95 o 
  -5   4   6      756.19      765.46     12.74 o 
  -4   4   6      598.68      730.95     10.94 o 
  -3   4   6     2425.83     2446.44     34.18 o 
  -2   4   6     2602.16     2584.80     31.43 o 
  -1   4   6      760.54      575.17      7.74 o 
   0   4   6      183.05      246.59      3.97 o 
   1   4   6     1590.52     1735.39     19.43 o 
   2   4   6     5850.95     6236.71     59.19 o 
   3   4   6     4900.49     4803.88     49.08 o 
   4   4   6     2865.45     2765.01     31.28 o 
   5   4   6      352.56      334.84      5.30 o 
   6   4   6      214.47      196.74      3.69 o 
   7   4   6       87.74       98.15      4.07 o 
   8   4   6      123.05      119.62      4.93 o 
   9   4   6      105.93      101.77      5.42 o 
 -10   5   6      370.73      385.60     11.06 o 
  -9   5   6      151.16      152.70      5.30 o 
  -8   5   6      142.51      145.34      4.63 o 
  -7   5   6      383.82      377.86      7.52 o 
  -6   5   6      334.78      326.96      8.30 o 
  -5   5   6      791.47      818.59     22.66 o 
  -4   5   6     6340.17     6336.29     84.75 o 
  -3   5   6      164.08      146.07      4.97 o 
  -2   5   6      332.64      279.35      4.51 o 
  -1   5   6      360.77      380.72      5.60 o 
   0   5   6     2194.15     2147.58     22.16 o 
   1   5   6       14.35       35.60      1.42 o 
   2   5   6     2774.16     2707.45     30.24 o 
   3   5   6     1676.20     1820.71     20.94 o 
   4   5   6       11.03       10.77      1.19 o 
   5   5   6      308.83      316.08      5.18 o 
   6   5   6      740.24      704.34     12.09 o 
   7   5   6        3.29       -2.51      1.71 o 
   8   5   6       14.90       22.94      4.12 o 
   9   5   6        8.20       11.50      4.29 o 
 -10   6   6       75.07       66.44      8.48 o 
  -9   6   6        0.91       -1.59      2.90 o 
  -8   6   6      178.51      166.35      8.85 o 
  -7   6   6      292.90      325.71      7.83 o 
  -6   6   6     1505.02     1506.89     19.62 o 
  -5   6   6     2296.17     2289.08     28.67 o 
  -4   6   6      143.40      135.96      3.72 o 
  -3   6   6       16.02       30.08      1.69 o 
  -2   6   6      227.94      279.34      4.64 o 
  -1   6   6     4884.16     4814.28     52.66 o 
   0   6   6       39.58       39.34      2.01 o 
   1   6   6       96.15       84.22      2.16 o 
   2   6   6     1022.91     1030.99     12.30 o 
   3   6   6      745.72      715.33     10.21 o 
   4   6   6      202.85      228.27      4.30 o 
   5   6   6     5298.40     5153.63     56.83 o 
   6   6   6      676.28      691.90     13.76 o 
   7   6   6       18.52       11.00      3.49 o 
   8   6   6       19.19       18.08      4.61 o 
  -9   7   6       64.41       60.17      4.03 o 
  -8   7   6      111.65      118.47     11.43 o 
  -7   7   6        0.02       -4.42      3.13 o 
  -6   7   6      762.92      768.45     14.43 o 
  -5   7   6      301.35      316.32      5.67 o 
  -4   7   6     5361.25     5495.99     65.85 o 
  -3   7   6       86.34       89.42      2.15 o 
  -2   7   6       96.72       77.30      2.60 o 
  -1   7   6        7.92        6.17      1.37 o 
   0   7   6       60.50       46.11      1.59 o 
   1   7   6       72.60       66.33      1.91 o 
   2   7   6     1774.09     1835.98     23.34 o 
   3   7   6       43.83       45.06      2.70 o 
   4   7   6       97.01       99.66      4.56 o 
   5   7   6       12.49       17.05      3.38 o 
   6   7   6       60.45       59.00      3.25 o 
   7   7   6        0.21       -4.83      3.22 o 
   8   7   6      267.75      271.60     30.96 o 
  -9   8   6       65.03       46.08      5.16 o 
  -8   8   6       59.14       47.28      4.43 o 
  -7   8   6     2108.24     2136.55     34.53 o 
  -6   8   6      415.31      434.35     11.49 o 
  -5   8   6       87.04       87.28      3.64 o 
  -4   8   6        0.84        7.12      1.96 o 
  -3   8   6      585.93      590.65     11.32 o 
  -2   8   6       98.92       91.06      2.82 o 
  -1   8   6     1366.82     1321.21     15.38 o 
   0   8   6        6.17        1.80      1.41 o 
   1   8   6      160.95      142.08      3.07 o 
   2   8   6       88.01       80.87      3.03 o 
   3   8   6     1287.17     1315.96     20.65 o 
   4   8   6       15.10       18.64      2.61 o 
   5   8   6     3291.37     3400.77     42.03 o 
   6   8   6       50.04       43.00      4.23 o 
   7   8   6       13.72        1.62      4.98 o 
   8   8   6        0.61        0.37      7.37 o 
  -9   9   6        7.75        4.65      4.03 o 
  -8   9   6       28.41       24.75      4.03 o 
  -7   9   6       15.93       11.15      3.15 o 
  -6   9   6      442.73      477.95     10.69 o 
  -5   9   6      577.27      558.08      8.59 o 
  -4   9   6     2697.36     2752.78     34.11 o 
  -3   9   6       15.84       11.51      2.19 o 
  -2   9   6      126.00       99.39      2.77 o 
  -1   9   6        0.33        1.55      1.53 o 
   0   9   6     1267.41     1242.60     14.28 o 
   1   9   6       95.48      103.05      2.82 o 
   2   9   6       56.07       59.53      2.79 o 
   3   9   6     1180.74     1232.68     18.71 o 
   4   9   6        5.35        4.42      4.60 o 
   5   9   6      153.23      144.98      6.64 o 
   6   9   6      165.57      174.47      7.34 o 
   7   9   6       25.68       19.20      4.23 o 
  -8  10   6      109.88      114.73      6.50 o 
  -7  10   6      181.82      191.79      7.42 o 
  -6  10   6     1178.51     1208.93     17.95 o 
  -5  10   6        1.54       -1.22      2.07 o 
  -4  10   6       19.51       13.39      2.06 o 
  -3  10   6      301.53      308.53      4.95 o 
  -2  10   6      462.73      452.94      7.12 o 
  -1  10   6     1292.80     1283.83     18.10 o 
   0  10   6       38.10       28.47      1.80 o 
   1  10   6       26.05       30.76      3.08 o 
   2  10   6      304.53      295.14      6.98 o 
   3  10   6      246.80      240.26      6.36 o 
   4  10   6      587.18      592.33     11.68 o 
   5  10   6      342.55      345.77      9.97 o 
   6  10   6      188.66      200.82      7.87 o 
   7  10   6       17.40       17.40      4.15 o 
  -7  11   6      170.93      153.85      7.00 o 
  -6  11   6       35.43       28.11      3.19 o 
  -5  11   6       49.54       50.08      3.76 o 
  -4  11   6      286.16      303.77      5.79 o 
  -3  11   6      334.34      344.76      6.65 o 
  -2  11   6      417.35      394.13     11.43 o 
  -1  11   6       11.97       12.12      2.46 o 
   0  11   6        6.37        5.01      2.25 o 
   1  11   6      125.09      138.75      6.38 o 
   2  11   6      957.38      896.13     15.57 o 
   3  11   6      770.30      761.32     13.95 o 
   4  11   6        0.82        1.81      2.98 o 
   5  11   6        8.00        8.23      3.62 o 
   6  11   6      204.00      214.38     13.82 o 
  -6  12   6      287.14      307.79     13.45 o 
  -5  12   6       74.74       75.43      4.13 o 
  -4  12   6        0.06       -0.22      2.18 o 
  -3  12   6      341.36      336.93      6.19 o 
  -2  12   6      369.41      370.60      8.01 o 
  -1  12   6      238.40      225.49      6.02 o 
   0  12   6      114.60      107.51      4.60 o 
   1  12   6       41.29       31.08      3.88 o 
   2  12   6       74.09       69.23      4.77 o 
   3  12   6      310.36      299.11      9.18 o 
   4  12   6      448.52      488.37     17.32 o 
   5  12   6        0.88        2.95      4.79 o 
  -5  13   6      437.42      434.49     11.43 o 
  -4  13   6       55.00       50.74      7.62 o 
  -3  13   6      538.71      540.23     10.33 o 
  -2  13   6      169.41      173.10      5.67 o 
  -1  13   6        0.32       -3.63      3.36 o 
   0  13   6       82.17       68.96      4.67 o 
   1  13   6      738.39      728.36     33.17 o 
   2  13   6      100.81       87.66      7.74 o 
   3  13   6      219.77      213.41      8.23 o 
   4  13   6       46.80       42.02      6.27 o 
  -3  14   6       15.37       15.34      3.51 o 
  -2  14   6      250.24      257.61     25.25 o 
  -1  14   6       10.38        2.21      3.65 o 
   0  14   6      316.34      332.72     10.01 o 
   1  14   6        1.29       -0.19      3.77 o 
   2  14   6        2.49        0.97      3.98 o 
 -11   0   7      458.73      445.14     12.12 o 
  -9   0   7     1154.75     1138.22     23.96 o 
  -7   0   7      207.56      178.50      5.43 o 
  -5   0   7     2791.60     2686.71     71.12 o 
  -3   0   7     5116.36     4972.83     75.47 o 
  -1   0   7       17.89       38.02      2.09 o 
   1   0   7      613.26      579.93      7.46 o 
   3   0   7     1810.20     1971.78     24.25 o 
   5   0   7       98.18       91.79      6.61 o 
   7   0   7     3677.55     3625.51     72.40 o 
   9   0   7       28.00       25.83      6.63 o 
 -11   1   7        0.95       -0.90      3.25 o 
 -10   1   7       31.57       27.65      2.78 o 
  -9   1   7      354.57      327.07      6.60 o 
  -8   1   7     1333.05     1365.61     19.57 o 
  -7   1   7      800.04      819.88     12.12 o 
  -6   1   7     1388.45     1312.52     15.67 o 
  -5   1   7      675.42      777.15     11.38 o 
  -4   1   7      148.84      164.09      2.99 o 
  -3   1   7     2394.90     2842.93     43.84 o 
  -2   1   7    16339.55    17365.41    263.95 o 
  -1   1   7        2.24        4.28      1.76 o 
   0   1   7     1873.40     1804.76     19.88 o 
   1   1   7      260.32      327.68      4.40 o 
   2   1   7       10.22        8.92      1.88 o 
   3   1   7       72.94       94.29      2.46 o 
   4   1   7     4165.29     4109.02     44.53 o 
   5   1   7      541.13      556.97      7.77 o 
   6   1   7       28.05       26.14      2.86 o 
   7   1   7      487.76      495.41     11.28 o 
   8   1   7      207.54      203.91      7.05 o 
   9   1   7       97.71       97.72      7.02 o 
 -11   2   7      592.86      598.67     12.51 o 
 -10   2   7      106.04      109.97      5.68 o 
  -9   2   7       45.72       49.34      2.98 o 
  -8   2   7       12.79        7.40      2.09 o 
  -7   2   7      258.06      268.10      4.87 o 
  -6   2   7        6.64        6.45      1.60 o 
  -5   2   7     2822.40     2675.31     32.04 o 
  -4   2   7      385.88      305.21      5.57 o 
  -3   2   7     3487.65     3468.64     54.40 o 
  -2   2   7       55.09       41.04      1.46 o 
  -1   2   7        1.55       -0.92      1.73 o 
   0   2   7      124.50      149.33      2.04 o 
   1   2   7     1263.07     1115.84     14.07 o 
   2   2   7     5835.87     6625.59     62.92 o 
   3   2   7      678.21      633.47      6.53 o 
   4   2   7      228.92      220.76      4.07 o 
   5   2   7      423.27      441.85      9.13 o 
   6   2   7       20.24       22.46      2.57 o 
   7   2   7     1480.76     1484.42     22.69 o 
   8   2   7      187.66      192.74      6.38 o 
   9   2   7        8.89        8.85      3.61 o 
 -10   3   7        4.37        2.18      2.96 o 
  -9   3   7      175.99      164.88      4.57 o 
  -8   3   7      128.98      112.48      3.81 o 
  -7   3   7     1504.59     1493.56     19.24 o 
  -6   3   7      445.90      437.72      7.12 o 
  -5   3   7     1208.72     1181.89     15.27 o 
  -4   3   7       23.77       40.12      3.19 o 
  -3   3   7       64.52       41.96      2.18 o 
  -2   3   7     5779.71     5868.78     89.23 o 
  -1   3   7     3128.52     3060.14     41.00 o 
   0   3   7      590.76      532.75      6.58 o 
   1   3   7        8.84        7.96      1.12 o 
   2   3   7     2834.94     2963.77     26.87 o 
   3   3   7      594.59      601.53      6.17 o 
   4   3   7     1308.93     1225.42     14.77 o 
   5   3   7      947.59      878.39     12.53 o 
   6   3   7      431.78      413.58      7.63 o 
   7   3   7      316.26      331.08      7.59 o 
   8   3   7       81.12       81.91      4.36 o 
   9   3   7      380.67      412.36     13.41 o 
 -10   4   7      326.70      333.49     10.12 o 
  -9   4   7      527.29      540.95      9.35 o 
  -8   4   7      114.55       99.76      4.10 o 
  -7   4   7      133.72      107.61      6.38 o 
  -6   4   7      322.44      318.15      5.49 o 
  -5   4   7      783.61      746.70     11.44 o 
  -4   4   7     3647.11     3454.58     46.87 o 
  -3   4   7     2439.45     2557.81     32.81 o 
  -2   4   7      636.24      651.99      8.86 o 
  -1   4   7       37.44       23.88      1.60 o 
   0   4   7     2413.30     2447.45     29.60 o 
   1   4   7     1020.20      848.61     10.07 o 
   2   4   7      497.98      457.74      5.70 o 
   3   4   7      796.12      713.58      7.69 o 
   4   4   7      477.15      423.73      5.55 o 
   5   4   7      865.76      846.81     10.78 o 
   6   4   7      723.35      762.14     11.03 o 
   7   4   7       10.61       11.19      2.17 o 
   8   4   7       26.98       29.55      3.51 o 
   9   4   7       17.22       13.67      3.84 o 
 -10   5   7       47.86       53.71      5.04 o 
  -9   5   7      105.01      108.56      7.19 o 
  -8   5   7        7.89        3.86      1.99 o 
  -7   5   7      297.30      271.56      5.25 o 
  -6   5   7     1663.77     1672.49     23.85 o 
  -5   5   7       76.16       64.25      2.81 o 
  -4   5   7      424.45      458.80      6.89 o 
  -3   5   7      709.70      644.21     13.12 o 
  -2   5   7       76.28       62.98      2.58 o 
  -1   5   7     1889.19     1727.87     21.48 o 
   0   5   7      353.47      354.71      4.89 o 
   1   5   7        9.83       10.66      1.66 o 
   2   5   7      112.68       88.89      2.58 o 
   3   5   7      937.94      906.71     10.28 o 
   4   5   7     1951.08     1855.28     21.56 o 
   5   5   7     1520.38     1463.17     17.53 o 
   6   5   7      921.63      914.49     14.60 o 
   7   5   7        3.96       -1.83      2.27 o 
   8   5   7        4.40        4.75      2.33 o 
 -10   6   7      681.90      722.44     17.32 o 
  -9   6   7      298.90      301.55      9.49 o 
  -8   6   7     1015.23      997.08     17.52 o 
  -7   6   7       74.52       72.81      3.13 o 
  -6   6   7     2192.50     2213.85     38.24 o 
  -5   6   7      282.83      286.00      5.18 o 
  -4   6   7     5265.69     5305.43     63.65 o 
  -3   6   7      709.98      762.76      8.53 o 
  -2   6   7      793.82      772.27     10.43 o 
  -1   6   7      175.79      168.97      3.45 o 
   0   6   7     2735.78     2657.79     32.43 o 
   1   6   7      826.86      831.36     10.96 o 
   2   6   7      968.90      908.14     11.20 o 
   3   6   7       40.78       36.79      2.24 o 
   4   6   7      372.67      348.13      6.33 o 
   5   6   7       13.15       19.59      1.74 o 
   6   6   7      880.65      925.06     14.41 o 
   7   6   7       52.63       40.03      9.21 o 
   8   6   7       99.19      100.85      6.82 o 
  -9   7   7       76.20       71.29      4.31 o 
  -8   7   7       93.13      104.81      5.86 o 
  -7   7   7       26.43       18.94      3.51 o 
  -6   7   7       41.99       39.58      2.15 o 
  -5   7   7      183.57      183.75      4.96 o 
  -4   7   7      333.35      353.05      5.37 o 
  -3   7   7     2058.84     2014.05     26.14 o 
  -2   7   7      290.13      286.57      5.36 o 
  -1   7   7     2319.98     2296.26     25.84 o 
   0   7   7        3.54        3.76      1.17 o 
   1   7   7      326.00      318.96      5.09 o 
   2   7   7      438.63      438.77      6.18 o 
   3   7   7      361.13      314.70      5.92 o 
   4   7   7      361.34      348.57      6.96 o 
   5   7   7     3542.52     3439.46     48.12 o 
   6   7   7       44.37       37.31      3.58 o 
   7   7   7      423.61      366.37     17.69 o 
   8   7   7        8.29        3.32      8.11 o 
  -9   8   7        0.07       -2.03      3.91 o 
  -8   8   7      686.02      675.57     15.77 o 
  -7   8   7       12.48        6.04      3.62 o 
  -6   8   7      861.77      872.44     14.07 o 
  -5   8   7       22.51       18.37      2.52 o 
  -4   8   7     6289.50     6454.79     70.57 o 
  -3   8   7      575.57      556.09      6.57 o 
  -2   8   7       90.02       78.82      3.36 o 
  -1   8   7       82.84       91.12      2.69 o 
   0   8   7     1319.63     1353.05     17.03 o 
   1   8   7        0.88        0.11      1.75 o 
   2   8   7       24.89       25.82      3.06 o 
   3   8   7      220.61      219.96      5.03 o 
   4   8   7        0.06       -2.11      2.47 o 
   5   8   7        8.38       15.70      3.03 o 
   6   8   7      962.75      958.12     21.10 o 
   7   8   7      263.11      242.16      8.52 o 
  -8   9   7        0.56       -1.11      5.90 o 
  -7   9   7      185.54      198.90      6.26 o 
  -6   9   7      373.05      381.29     11.76 o 
  -5   9   7        1.85        2.60      2.08 o 
  -4   9   7      307.45      325.92      5.82 o 
  -3   9   7      805.84      832.12     11.65 o 
  -2   9   7      113.77      100.74      4.88 o 
  -1   9   7      981.44      972.31     19.05 o 
   0   9   7       49.38       53.85      2.36 o 
   1   9   7      406.49      422.09      7.07 o 
   2   9   7      325.08      284.59      6.35 o 
   3   9   7     1257.58     1214.62     20.69 o 
   4   9   7       93.15       89.07      4.44 o 
   5   9   7      405.13      420.85      9.48 o 
   6   9   7      419.68      409.47     11.42 o 
   7   9   7       72.10       65.48      4.97 o 
  -8  10   7       83.43       89.39      5.60 o 
  -7  10   7       81.37       81.39      6.50 o 
  -6  10   7       39.93       43.93      2.90 o 
  -5  10   7      378.90      374.91      6.92 o 
  -4  10   7      592.66      604.99      9.17 o 
  -3  10   7      204.96      211.93      4.52 o 
  -2  10   7      208.55      204.26      5.18 o 
  -1  10   7      104.61      104.80      3.12 o 
   0  10   7       72.37       81.22      5.17 o 
   1  10   7        2.76        9.64      2.54 o 
   2  10   7      693.16      676.92     12.60 o 
   3  10   7      166.85      182.82      5.78 o 
   4  10   7       16.54       14.26      3.20 o 
   5  10   7        7.72        7.20      4.05 o 
   6  10   7      209.74      211.70     10.50 o 
  -7  11   7      367.24      388.17      9.39 o 
  -6  11   7      325.61      317.01      7.51 o 
  -5  11   7      144.30      150.40      4.78 o 
  -4  11   7        2.40       -2.45      2.10 o 
  -3  11   7      498.64      509.70      7.95 o 
  -2  11   7      416.89      419.58      9.19 o 
  -1  11   7      976.44      942.88     17.54 o 
   0  11   7        8.33        9.32      3.19 o 
   1  11   7       68.59       61.44      3.35 o 
   2  11   7       94.80       86.94      5.05 o 
   3  11   7      545.29      560.94     12.43 o 
   4  11   7      181.36      195.45      9.71 o 
   5  11   7       49.06       51.26      4.77 o 
  -6  12   7       20.32       16.67      4.03 o 
  -5  12   7      149.40      159.94      5.05 o 
  -4  12   7        3.64        3.86      2.50 o 
  -3  12   7      441.22      458.16      8.34 o 
  -2  12   7       79.33       73.23      3.76 o 
  -1  12   7       24.32       38.25      4.28 o 
   0  12   7      152.74      143.09     10.50 o 
   1  12   7      400.24      388.70     16.95 o 
   2  12   7      242.91      222.66      8.29 o 
   3  12   7      214.31      223.70     10.69 o 
   4  12   7        3.48       -1.13      4.15 o 
  -5  13   7        1.00        0.53      3.51 o 
  -4  13   7       20.97       11.58      2.78 o 
  -3  13   7       39.27       33.09      2.98 o 
  -2  13   7      750.99      750.14     31.88 o 
  -1  13   7      201.14      198.35      7.40 o 
   0  13   7      121.75       97.82      5.60 o 
   1  13   7       64.41       58.53      4.93 o 
   2  13   7      103.54       91.76      5.86 o 
   3  13   7       79.21       78.52      5.66 o 
  -3  14   7      251.87      265.69      8.29 o 
  -2  14   7        0.54        2.72      3.77 o 
  -1  14   7       39.73       41.28      4.41 o 
   0  14   7       14.81       17.11      4.29 o 
   1  14   7      340.24      352.52     30.41 o 
 -10   0   8       51.13       46.73      4.34 o 
  -8   0   8      449.99      466.05     11.60 o 
  -6   0   8      850.89      844.03     15.19 o 
  -4   0   8      163.98      206.02      5.66 o 
  -2   0   8     7553.52     7812.83    205.30 o 
   0   0   8      621.38      626.62      8.97 o 
   2   0   8      102.51       90.45      2.69 o 
   4   0   8     5056.10     5254.87     82.58 o 
   6   0   8     1039.48     1023.75     24.14 o 
   8   0   8      335.11      315.12     14.19 o 
 -10   1   8       66.61       69.66      3.43 o 
  -9   1   8     1398.27     1421.84     20.59 o 
  -8   1   8      138.40      141.41      4.28 o 
  -7   1   8     1111.02     1029.80     12.91 o 
  -6   1   8       83.13       80.20      2.91 o 
  -5   1   8     2321.68     2241.43     30.31 o 
  -4   1   8      190.73      174.31      6.52 o 
  -3   1   8     4252.70     4163.78     72.43 o 
  -2   1   8      167.09      237.14      3.54 o 
  -1   1   8      630.42      651.39      9.85 o 
   0   1   8       22.57       14.83      1.05 o 
   1   1   8      203.78      125.86      3.45 o 
   2   1   8       42.44       40.39      1.40 o 
   3   1   8      509.26      533.73      5.23 o 
   4   1   8       78.68       97.69      2.33 o 
   5   1   8     1205.74     1210.85     14.86 o 
   6   1   8       12.88        9.27      2.78 o 
   7   1   8     1345.98     1369.31     21.31 o 
   8   1   8       67.38       63.62      4.31 o 
   9   1   8        0.29        0.98      3.62 o 
 -10   2   8        4.98        3.51      2.43 o 
  -9   2   8      242.27      237.97      5.63 o 
  -8   2   8      319.96      319.76      6.26 o 
  -7   2   8     1906.13     1859.26     25.75 o 
  -6   2   8     1287.67     1252.34     17.64 o 
  -5   2   8        1.23       -1.56      1.63 o 
  -4   2   8        0.92        0.73      1.50 o 
  -3   2   8      483.54      606.47     13.35 o 
  -2   2   8     7390.72     7578.93    140.85 o 
  -1   2   8      402.83      423.15      7.93 o 
   0   2   8     4141.39     4223.79     50.20 o 
   1   2   8      365.13      403.08      5.96 o 
   2   2   8     2012.31     2006.57     21.22 o 
   3   2   8      445.23      453.25      5.34 o 
   4   2   8     1867.57     1840.62     21.57 o 
   5   2   8     2020.53     2071.98     24.09 o 
   6   2   8      569.22      565.16      9.10 o 
   7   2   8       60.58       61.88      3.94 o 
   8   2   8      268.77      261.55      7.34 o 
 -10   3   8      214.60      216.70      6.44 o 
  -9   3   8      148.89      145.22      4.79 o 
  -8   3   8        5.43        1.50      2.19 o 
  -7   3   8      229.09      211.33      4.60 o 
  -6   3   8      348.71      331.00      6.44 o 
  -5   3   8     1349.27     1255.89     18.27 o 
  -4   3   8     1666.10     1657.04     20.77 o 
  -3   3   8      751.42      692.66      8.40 o 
  -2   3   8        2.43        0.29      1.56 o 
  -1   3   8        6.25       12.75      1.46 o 
   0   3   8     2123.84     2136.61     21.82 o 
   1   3   8     2035.59     1880.29     19.37 o 
   2   3   8      166.73      140.21      3.11 o 
   3   3   8      220.69      178.96      3.31 o 
   4   3   8      125.84      144.13      2.71 o 
   5   3   8      104.55      118.96      4.04 o 
   6   3   8      169.05      186.42      4.79 o 
   7   3   8      461.90      483.51      9.65 o 
   8   3   8       15.79       15.64      3.41 o 
 -10   4   8        2.42       -2.99      3.62 o 
  -9   4   8      465.03      459.59      9.38 o 
  -8   4   8      604.99      616.83     11.77 o 
  -7   4   8      723.05      673.28     11.05 o 
  -6   4   8      269.60      251.27      7.80 o 
  -5   4   8      261.25      252.28      4.73 o 
  -4   4   8      461.93      479.95      7.96 o 
  -3   4   8      172.72      148.19      2.86 o 
  -2   4   8     4978.91     5069.03     60.88 o 
  -1   4   8      769.68      710.64     10.67 o 
   0   4   8       92.73       64.83      2.00 o 
   1   4   8        8.17        9.49      1.31 o 
   2   4   8      486.86      468.85      5.85 o 
   3   4   8      404.83      406.01      5.37 o 
   4   4   8      208.05      201.34      3.63 o 
   5   4   8     1329.30     1302.10     17.71 o 
   6   4   8        1.63        5.21      1.77 o 
   7   4   8       28.96       27.79      2.94 o 
   8   4   8        8.84        9.20      3.29 o 
 -10   5   8      388.72      399.75     11.58 o 
  -9   5   8       82.25       75.10      5.19 o 
  -8   5   8       94.06       89.14      4.06 o 
  -7   5   8       18.55       15.54      2.08 o 
  -6   5   8        3.79       -1.06      3.46 o 
  -5   5   8      266.46      252.24      5.33 o 
  -4   5   8     3082.26     2988.87     36.48 o 
  -3   5   8      569.06      583.26      7.49 o 
  -2   5   8      593.62      588.21      8.33 o 
  -1   5   8     1038.52      993.11     12.95 o 
   0   5   8     2643.79     2599.24     28.76 o 
   1   5   8     1783.19     1855.09     22.87 o 
   2   5   8     1219.25     1122.18     12.38 o 
   3   5   8        0.84        5.44      1.39 o 
   4   5   8       20.87       23.13      1.84 o 
   5   5   8        9.55       11.53      1.79 o 
   6   5   8      382.99      436.38      9.36 o 
   7   5   8      483.87      491.83     12.13 o 
   8   5   8      289.51      330.19      8.72 o 
 -10   6   8       24.08       25.48      7.56 o 
  -9   6   8      380.43      378.94     10.79 o 
  -8   6   8      422.91      412.70      9.18 o 
  -7   6   8       60.17       62.93      3.17 o 
  -6   6   8      257.87      280.37      8.51 o 
  -5   6   8      275.15      266.46      5.19 o 
  -4   6   8      747.83      732.10     10.22 o 
  -3   6   8     4210.78     4196.53     46.17 o 
  -2   6   8      370.29      364.73      5.95 o 
  -1   6   8     3551.41     3552.19     43.17 o 
   0   6   8       43.66       57.68      1.98 o 
   1   6   8       72.22       66.78      2.36 o 
   2   6   8       18.09       17.67      1.77 o 
   3   6   8      391.84      360.27      5.63 o 
   4   6   8      472.90      401.87      6.25 o 
   5   6   8     1030.79     1018.64     13.03 o 
   6   6   8      127.25      129.61      8.83 o 
   7   6   8       60.52       44.23      8.11 o 
   8   6   8       18.52       15.48      7.74 o 
  -9   7   8        8.42        8.76      3.33 o 
  -8   7   8      489.77      493.31     12.76 o 
  -7   7   8      140.61      129.70      6.24 o 
  -6   7   8      352.91      367.08      6.27 o 
  -5   7   8      244.20      242.32      4.84 o 
  -4   7   8     3874.38     3897.11     43.18 o 
  -3   7   8       72.26       59.90      2.53 o 
  -2   7   8      305.37      325.13      5.52 o 
  -1   7   8       54.75       53.74      2.26 o 
   0   7   8     1759.75     1802.70     20.28 o 
   1   7   8      114.54      119.14      2.99 o 
   2   7   8     1868.49     1837.21     21.28 o 
   3   7   8      103.42      104.12      3.64 o 
   4   7   8      156.49      166.43      6.81 o 
   5   7   8      131.36      126.43      5.96 o 
   6   7   8     2678.48     2682.16     52.46 o 
   7   7   8       16.19       22.85      8.48 o 
  -9   8   8      127.71      112.63      5.31 o 
  -8   8   8       86.15       75.69      5.08 o 
  -7   8   8      327.26      331.48      8.20 o 
  -6   8   8      115.78      116.49      4.45 o 
  -5   8   8      469.69      459.71      6.62 o 
  -4   8   8      395.86      411.03      6.12 o 
  -3   8   8     2181.70     2167.69     27.22 o 
  -2   8   8      299.60      287.15      5.21 o 
  -1   8   8     1799.12     1807.65     22.80 o 
   0   8   8       29.12       32.65      1.58 o 
   1   8   8      174.80      188.33      5.22 o 
   2   8   8      117.46       98.90      3.47 o 
   3   8   8      517.17      492.64      9.16 o 
   4   8   8       50.23       48.21      3.51 o 
   5   8   8      171.68      163.45      5.94 o 
   6   8   8        0.14       10.13      3.74 o 
   7   8   8       68.85       43.86      8.85 o 
  -8   9   8      265.35      256.04      9.40 o 
  -7   9   8        1.74       -0.92      3.39 o 
  -6   9   8      410.18      425.68      7.48 o 
  -5   9   8      156.31      149.26      4.21 o 
  -4   9   8     1068.81     1074.14     13.05 o 
  -3   9   8       42.86       37.25      2.32 o 
  -2   9   8      298.46      290.01      5.94 o 
  -1   9   8       24.13       29.70      2.45 o 
   0   9   8      618.90      629.20      8.62 o 
   1   9   8       31.52       27.17      3.16 o 
   2   9   8       22.88       22.99      2.73 o 
   3   9   8      216.06      202.48      6.02 o 
   4   9   8       40.33       33.05      4.28 o 
   5   9   8       55.08       55.69      4.11 o 
   6   9   8      528.44      523.84     13.63 o 
  -7  10   8      148.69      164.57      5.86 o 
  -6  10   8       45.27       42.02      3.20 o 
  -5  10   8      394.35      377.12      8.55 o 
  -4  10   8       20.39       15.49      2.36 o 
  -3  10   8     1270.19     1327.16     21.09 o 
  -2  10   8     1267.43     1260.02     16.57 o 
  -1  10   8     1191.85     1218.03     19.74 o 
   0  10   8        1.18       -0.64      2.15 o 
   1  10   8       15.69       13.69      2.75 o 
   2  10   8        8.55        8.44      2.81 o 
   3  10   8      401.37      383.87     12.21 o 
   4  10   8      249.66      253.23      7.26 o 
   5  10   8      216.36      205.08      6.67 o 
   6  10   8       25.16       19.53      4.23 o 
  -7  11   8       22.91       18.92      3.53 o 
  -6  11   8      120.20      137.12      7.91 o 
  -5  11   8       85.21       90.16      4.01 o 
  -4  11   8      342.06      333.62      6.85 o 
  -3  11   8      635.61      633.81      9.43 o 
  -2  11   8       65.25       67.58      4.05 o 
  -1  11   8       93.37      106.31      4.53 o 
   0  11   8      245.06      242.43      6.21 o 
   1  11   8      229.90      232.54     11.91 o 
   2  11   8      176.97      166.39      6.47 o 
   3  11   8      136.96      138.90      6.85 o 
   4  11   8       90.25       84.08      4.61 o 
   5  11   8        7.95       11.27      4.03 o 
  -6  12   8      203.29      196.70      6.30 o 
  -5  12   8        5.28        6.43      2.78 o 
  -4  12   8        0.72        0.48      2.48 o 
  -3  12   8       17.25       17.14      3.28 o 
  -2  12   8      708.56      754.50     17.20 o 
  -1  12   8      394.45      355.63     10.15 o 
   0  12   8      181.81      152.18      8.48 o 
   1  12   8       13.42        5.52      3.72 o 
   2  12   8      140.21      121.03      6.82 o 
   3  12   8      403.73      379.33     11.13 o 
   4  12   8      269.78      267.27      9.29 o 
  -4  13   8       25.99       26.28      2.97 o 
  -3  13   8      256.81      272.55      9.11 o 
  -2  13   8      114.26      111.51      6.27 o 
  -1  13   8      165.73      156.26      7.02 o 
   0  13   8        4.03        2.66      4.61 o 
   1  13   8      280.88      318.63      9.97 o 
   2  13   8       60.04       61.18      7.92 o 
  -9   0   9     1414.37     1397.39     28.67 o 
  -7   0   9      456.65      405.78     10.16 o 
  -5   0   9     2243.84     2167.18     41.56 o 
  -3   0   9      520.57      451.88     14.74 o 
  -1   0   9      162.46      138.98      3.21 o 
   1   0   9     3794.46     3856.01     76.78 o 
   3   0   9        5.40        7.38      1.71 o 
   5   0   9     1375.94     1355.32     23.32 o 
   7   0   9     1624.38     1555.91     39.81 o 
 -10   1   9        5.85        9.69      2.59 o 
  -9   1   9      434.97      410.54      7.78 o 
  -8   1   9     1000.96     1051.67     16.76 o 
  -7   1   9        5.43        2.89      1.76 o 
  -6   1   9      368.77      370.56      5.98 o 
  -5   1   9       15.79       16.40      1.36 o 
  -4   1   9     1290.83     1371.18     22.06 o 
  -3   1   9       52.88       61.26      2.18 o 
  -2   1   9     4605.34     4648.18     77.58 o 
  -1   1   9      158.19      199.78      3.18 o 
   0   1   9     1072.09     1101.75     11.55 o 
   1   1   9        8.28       11.15      2.02 o 
   2   1   9      755.83      719.80      8.66 o 
   3   1   9      222.72      224.82      2.84 o 
   4   1   9     1475.19     1518.03     15.44 o 
   5   1   9      231.19      224.76      4.62 o 
   6   1   9      746.38      784.46     11.83 o 
   7   1   9       11.12       12.37      3.30 o 
   8   1   9      276.77      266.62     11.81 o 
 -10   2   9      142.36      146.72      5.55 o 
  -9   2   9      640.04      631.71     10.45 o 
  -8   2   9       23.49       24.05      2.93 o 
  -7   2   9       60.83       71.68      2.98 o 
  -6   2   9      355.37      341.76      6.61 o 
  -5   2   9     2442.82     2358.56     32.70 o 
  -4   2   9       42.13       48.28      2.54 o 
  -3   2   9     1518.55     1558.81     24.75 o 
  -2   2   9       84.29       93.83      2.48 o 
  -1   2   9     2378.83     2469.09     38.80 o 
   0   2   9      555.79      546.96      7.49 o 
   1   2   9     1002.85      952.84     13.86 o 
   2   2   9      593.73      565.01      7.58 o 
   3   2   9        4.40        3.46      1.13 o 
   4   2   9       49.32       51.57      1.77 o 
   5   2   9      300.31      316.97      5.44 o 
   6   2   9      409.39      391.71      7.33 o 
   7   2   9      618.03      618.22     11.56 o 
   8   2   9       24.21       18.73      3.72 o 
 -10   3   9       23.86       18.65      3.14 o 
  -9   3   9      657.07      660.37     12.54 o 
  -8   3   9      321.90      320.68      7.43 o 
  -7   3   9     1312.62     1299.14     19.37 o 
  -6   3   9      917.04      916.93     14.10 o 
  -5   3   9       83.60       89.80      3.52 o 
  -4   3   9        5.57       11.07      3.25 o 
  -3   3   9      206.04      178.44      3.32 o 
  -2   3   9     6668.63     6815.75     80.57 o 
  -1   3   9     1312.53     1330.52     16.60 o 
   0   3   9     1365.14     1357.72     13.23 o 
   1   3   9      416.32      436.64      7.26 o 
   2   3   9      545.38      567.55      7.70 o 
   3   3   9      526.96      522.14      7.28 o 
   4   3   9      769.66      779.96      9.41 o 
   5   3   9      406.82      432.13      5.37 o 
   6   3   9       43.58       44.91      2.86 o 
   7   3   9       20.45       20.60      3.30 o 
   8   3   9       93.73       85.86      4.84 o 
 -10   4   9      279.55      273.52      9.49 o 
  -9   4   9      254.40      275.51      9.60 o 
  -8   4   9      177.50      169.97      7.98 o 
  -7   4   9       64.29       62.79      4.04 o 
  -6   4   9        8.54       11.67      2.30 o 
  -5   4   9       74.24       78.06      2.81 o 
  -4   4   9     1929.19     1936.16     24.12 o 
  -3   4   9     1148.62     1062.30     16.66 o 
  -2   4   9      145.19      148.09      5.21 o 
  -1   4   9      563.35      488.50      7.94 o 
   0   4   9     3476.07     3668.34     37.05 o 
   1   4   9      884.90      863.53     11.32 o 
   2   4   9      512.30      450.06      5.32 o 
   3   4   9      469.06      459.84      6.66 o 
   4   4   9      385.82      382.55      5.50 o 
   5   4   9       31.68       37.25      2.48 o 
   6   4   9      552.60      542.45      8.86 o 
   7   4   9      207.82      230.41      6.37 o 
   8   4   9      186.51      205.95      7.47 o 
 -10   5   9        0.65       -5.38      3.88 o 
  -9   5   9      411.46      411.97     11.46 o 
  -8   5   9      478.88      471.68     11.67 o 
  -7   5   9      692.35      674.86     11.21 o 
  -6   5   9      173.68      179.04      5.00 o 
  -5   5   9       87.56       70.75      3.12 o 
  -4   5   9        1.78       -0.15      2.07 o 
  -3   5   9     1535.35     1547.50     16.41 o 
  -2   5   9     2137.19     2065.02     25.73 o 
  -1   5   9     2167.65     2038.39     30.16 o 
   0   5   9      469.44      493.24      7.22 o 
   1   5   9        0.51       -1.63      1.49 o 
   2   5   9      279.38      279.69      4.47 o 
   3   5   9      331.75      354.41      5.00 o 
   4   5   9     1001.09      978.56     11.28 o 
   5   5   9      306.57      327.57      6.51 o 
   6   5   9      397.12      399.16     11.38 o 
   7   5   9       52.60       48.36      5.00 o 
  -9   6   9        0.59       -1.29      3.91 o 
  -8   6   9       57.10       41.00      2.79 o 
  -7   6   9       10.08        8.33      2.17 o 
  -6   6   9      676.25      686.44     12.24 o 
  -5   6   9      238.35      250.70      5.01 o 
  -4   6   9     2021.31     2019.69     25.27 o 
  -3   6   9      192.64      194.28      4.32 o 
  -2   6   9        0.21       -1.03      1.64 o 
  -1   6   9       87.71       78.25      2.79 o 
   0   6   9     1941.72     1920.15     21.81 o 
   1   6   9      270.15      246.88      4.51 o 
   2   6   9     1316.83     1350.38     16.10 o 
   3   6   9       29.30       26.36      2.29 o 
   4   6   9      704.75      702.18      9.53 o 
   5   6   9      103.41      104.51      4.58 o 
   6   6   9      394.33      447.53     10.43 o 
   7   6   9       39.06       25.06      8.11 o 
  -9   7   9      469.72      492.34     13.14 o 
  -8   7   9       31.26       32.45      3.47 o 
  -7   7   9      401.12      402.80      7.42 o 
  -6   7   9       10.73        9.55      2.08 o 
  -5   7   9      177.98      173.19      4.30 o 
  -4   7   9        5.35        1.93      2.93 o 
  -3   7   9     3315.42     3304.31     40.61 o 
  -2   7   9        7.14        1.69      1.83 o 
  -1   7   9     2088.12     2060.22     25.80 o 
   0   7   9       20.03       22.49      1.20 o 
   1   7   9      100.67       87.17      3.93 o 
   2   7   9       66.32       57.76      2.36 o 
   3   7   9       83.05       82.91      3.21 o 
   4   7   9      108.29      123.70      4.72 o 
   5   7   9      416.16      421.76      8.74 o 
   6   7   9       11.16       28.91      9.21 o 
   7   7   9       60.36       46.44      9.21 o 
  -8   8   9       46.96       50.44      4.82 o 
  -7   8   9      125.80      131.84      8.85 o 
  -6   8   9       53.94       51.62      2.56 o 
  -5   8   9        1.27       -0.21      1.77 o 
  -4   8   9     1504.96     1529.82     17.97 o 
  -3   8   9        1.72        1.11      2.01 o 
  -2   8   9      546.26      543.79      8.32 o 
  -1   8   9      113.59      105.44      4.39 o 
   0   8   9     1585.16     1530.17     17.56 o 
   1   8   9       19.80       15.23      2.39 o 
   2   8   9      281.74      282.77      7.40 o 
   3   8   9       10.18        8.10      2.63 o 
   4   8   9       34.26       39.01      3.48 o 
   5   8   9       27.79       22.67      3.30 o 
   6   8   9     1213.75     1205.34     27.36 o 
  -8   9   9       88.05       90.22      5.72 o 
  -7   9   9      382.06      402.40     11.06 o 
  -6   9   9       11.91        5.79      2.62 o 
  -5   9   9        2.81        5.18      2.91 o 
  -4   9   9      119.26      115.84      4.15 o 
  -3   9   9     1208.41     1224.48     16.31 o 
  -2   9   9      548.13      507.43      7.95 o 
  -1   9   9     1670.93     1652.53     23.58 o 
   0   9   9      156.23      152.35      3.93 o 
   1   9   9      309.20      286.56      5.53 o 
   2   9   9      151.11      156.35      5.42 o 
   3   9   9      650.76      648.64     12.64 o 
   4   9   9      102.93       97.71      4.88 o 
   5   9   9      290.85      273.58      7.68 o 
   6   9   9        9.89       22.85      8.11 o 
  -7  10   9       11.80        9.81      3.30 o 
  -6  10   9       46.71       49.37      3.46 o 
  -5  10   9      101.71      108.82      5.32 o 
  -4  10   9      665.33      648.20      9.81 o 
  -3  10   9        4.82        5.23      2.04 o 
  -2  10   9       67.90       73.73      3.32 o 
  -1  10   9       23.20       27.50      2.16 o 
   0  10   9      339.05      326.28      7.64 o 
   1  10   9       38.69       38.07      3.42 o 
   2  10   9      375.24      346.17     10.06 o 
   3  10   9      164.64      149.77      5.80 o 
   4  10   9      267.63      240.63      7.11 o 
   5  10   9        9.96        5.74      3.44 o 
  -6  11   9      212.50      198.30      8.60 o 
  -5  11   9       39.11       28.45      3.09 o 
  -4  11   9        5.05        1.92      2.52 o 
  -3  11   9      370.34      380.14      9.05 o 
  -2  11   9      832.27      816.78     15.30 o 
  -1  11   9      709.83      731.64     13.38 o 
   0  11   9      329.70      311.34      7.49 o 
   1  11   9       72.95       51.71      3.66 o 
   2  11   9      142.67      154.74      5.89 o 
   3  11   9      249.59      255.80      7.28 o 
   4  11   9      178.56      181.48      6.83 o 
  -5  12   9      147.54      157.15      6.54 o 
  -4  12   9       29.16       30.11      2.97 o 
  -3  12   9      278.27      299.53      8.16 o 
  -2  12   9       53.43       54.49      4.77 o 
  -1  12   9      193.74      197.00     12.16 o 
   0  12   9      118.14       93.33      9.77 o 
   1  12   9      483.48      480.50     12.59 o 
   2  12   9       19.49       23.60      4.42 o 
   3  12   9        1.04        0.68      4.15 o 
  -3  13   9        1.69        4.87      4.03 o 
  -2  13   9      680.50      665.97     19.90 o 
  -1  13   9       17.86       15.42      6.45 o 
   0  13   9      107.54      119.13      9.21 o 
   1  13   9        0.43       -2.90      4.07 o 
 -10   0  10       89.62       85.48      8.48 o 
  -8   0  10      369.55      397.00     10.43 o 
  -6   0  10      211.27      199.64      6.19 o 
  -4   0  10     1261.56     1167.67     33.54 o 
  -2   0  10     1330.41     1262.39     35.75 o 
   0   0  10     1458.41     1409.59     19.48 o 
   2   0  10      347.90      334.88      7.43 o 
   4   0  10     1924.69     1942.32     28.73 o 
   6   0  10       23.41       27.11      2.93 o 
   8   0  10      185.02      196.50      9.91 o 
 -10   1  10       52.78       64.87      3.96 o 
  -9   1  10      826.84      830.22     12.99 o 
  -8   1  10        8.05        8.40      2.29 o 
  -7   1  10      465.57      446.08      7.68 o 
  -6   1  10        1.81       -1.98      1.32 o 
  -5   1  10     1810.21     1767.46     28.23 o 
  -4   1  10        1.77        2.82      1.72 o 
  -3   1  10     1457.25     1445.06     28.67 o 
  -2   1  10       79.68       66.77      5.23 o 
  -1   1  10     3834.37     3891.96     45.26 o 
   0   1  10      317.89      278.00      3.70 o 
   1   1  10     2173.86     2210.97     29.24 o 
   2   1  10      551.07      539.50      6.09 o 
   3   1  10       15.25       20.85      1.19 o 
   4   1  10       27.29       25.43      1.61 o 
   5   1  10      454.16      468.61      5.97 o 
   6   1  10        2.19        3.25      2.06 o 
   7   1  10      779.25      726.48     13.24 o 
   8   1  10       15.02        8.43      3.78 o 
 -10   2  10       47.82       48.24      4.25 o 
  -9   2  10      303.35      305.32      7.65 o 
  -8   2  10     1357.40     1388.50     23.19 o 
  -7   2  10      262.24      252.30      7.43 o 
  -6   2  10       85.15       90.16      5.65 o 
  -5   2  10      260.30      258.80      5.53 o 
  -4   2  10      127.99      120.42      4.49 o 
  -3   2  10      649.54      615.09     10.75 o 
  -2   2  10     5105.54     5434.76     73.90 o 
  -1   2  10        8.58        3.52      1.21 o 
   0   2  10     1354.12     1389.70     18.82 o 
   1   2  10      442.70      489.27      9.43 o 
   2   2  10     1055.10     1056.59     13.01 o 
   3   2  10      231.97      226.12      4.36 o 
   4   2  10      470.96      503.15      6.02 o 
   5   2  10       43.85       37.29      1.88 o 
   6   2  10      160.48      170.43      4.40 o 
   7   2  10        3.18        4.28      3.25 o 
   8   2  10      180.84      179.80      6.86 o 
 -10   3  10      197.50      198.04      6.36 o 
  -9   3  10      515.71      513.59     10.56 o 
  -8   3  10        0.84       -4.03      2.69 o 
  -7   3  10        5.15        1.35      2.55 o 
  -6   3  10      695.59      721.45     11.69 o 
  -5   3  10     2759.80     2753.80     41.97 o 
  -4   3  10       12.10       11.06      1.94 o 
  -3   3  10      132.87      118.08      4.95 o 
  -2   3  10      338.64      370.11      5.04 o 
  -1   3  10      631.06      614.34      8.39 o 
   0   3  10     1747.44     1757.19     21.74 o 
   1   3  10     2164.40     2209.38     30.45 o 
   2   3  10      650.60      607.01      8.23 o 
   3   3  10       38.45       43.64      2.99 o 
   4   3  10       88.55       91.44      3.30 o 
   5   3  10      396.82      386.18      6.92 o 
   6   3  10       78.39       79.54      3.26 o 
   7   3  10      207.36      217.08      6.56 o 
 -10   4  10       14.35        7.19      5.71 o 
  -9   4  10      402.23      431.75      9.50 o 
  -8   4  10      548.65      547.14     11.08 o 
  -7   4  10     1762.54     1721.94     30.68 o 
  -6   4  10      927.30      909.04     14.15 o 
  -5   4  10       18.13       15.79      2.30 o 
  -4   4  10       87.61       81.78      3.74 o 
  -3   4  10     1514.02     1525.10     15.16 o 
  -2   4  10     4202.81     4179.24     56.11 o 
  -1   4  10     1984.36     1952.72     27.08 o 
   0   4  10      220.94      223.72      3.58 o 
   1   4  10      353.24      339.69      4.84 o 
   2   4  10      333.00      323.62      5.32 o 
   3   4  10      406.47      414.64      6.36 o 
   4   4  10      288.66      303.46      5.37 o 
   5   4  10       53.77       58.59      2.86 o 
   6   4  10        0.55        2.75      2.64 o 
   7   4  10       31.23       33.84      3.88 o 
  -9   5  10       43.90       35.55      3.42 o 
  -8   5  10       48.25       46.39      3.90 o 
  -7   5  10      286.00      284.05      7.93 o 
  -6   5  10       48.13       48.06      2.64 o 
  -5   5  10      132.50      128.87      3.46 o 
  -4   5  10     2396.32     2436.09     30.22 o 
  -3   5  10        1.38        2.28      1.21 o 
  -2   5  10       76.41       70.40      2.66 o 
  -1   5  10      319.72      318.62      6.17 o 
   0   5  10     3452.33     3452.12     46.66 o 
   1   5  10      231.13      206.32      5.57 o 
   2   5  10      810.65      865.96     10.08 o 
   3   5  10       53.37       52.50      2.69 o 
   4   5  10        0.39        0.98      1.93 o 
   5   5  10        1.71       -3.22      2.47 o 
   6   5  10      727.20      758.89     15.69 o 
   7   5  10       94.09       97.39     10.10 o 
  -9   6  10      614.98      618.01     15.35 o 
  -8   6  10      193.50      183.35      5.71 o 
  -7   6  10      431.91      478.87      9.20 o 
  -6   6  10       48.02       54.11      2.52 o 
  -5   6  10        0.71       -2.79      1.90 o 
  -4   6  10       46.89       42.63      2.22 o 
  -3   6  10     2955.78     2967.85     33.16 o 
  -2   6  10       17.48       16.70      1.95 o 
  -1   6  10     1759.14     1637.45     20.82 o 
   0   6  10       65.11       45.82      1.90 o 
   1   6  10       27.71       23.31      1.93 o 
   2   6  10       36.21       31.89      1.96 o 
   3   6  10      162.01      183.84      3.49 o 
   4   6  10       98.41       90.98      3.44 o 
   5   6  10      174.58      181.96      5.86 o 
   6   6  10      188.17      188.52      6.32 o 
   7   6  10       43.71       39.41      8.66 o 
  -9   7  10        0.09       -0.92      4.17 o 
  -8   7  10       41.43       42.23      3.82 o 
  -7   7  10       53.78       51.97      2.96 o 
  -6   7  10      329.72      340.52      6.32 o 
  -5   7  10        0.13       -0.40      1.82 o 
  -4   7  10      220.31      224.70      6.24 o 
  -3   7  10       48.84       46.26      2.58 o 
  -2   7  10      299.75      287.06      5.46 o 
  -1   7  10       57.56       52.66      2.45 o 
   0   7  10     1387.40     1337.48     15.74 o 
   1   7  10      159.59      141.52      5.09 o 
   2   7  10      527.08      557.29      7.82 o 
   3   7  10      442.92      408.81      7.62 o 
   4   7  10      430.68      414.30      8.36 o 
   5   7  10      362.71      313.34     11.06 o 
   6   7  10      883.12      903.54     22.01 o 
  -8   8  10        1.79        1.47      3.19 o 
  -7   8  10      514.76      534.49     29.49 o 
  -6   8  10        1.24       -1.21      2.24 o 
  -5   8  10      356.81      359.96      7.17 o 
  -4   8  10      112.73      110.09      3.40 o 
  -3   8  10      447.01      435.03      7.26 o 
  -2   8  10        0.18       -1.51      2.06 o 
  -1   8  10     2451.78     2421.69     30.22 o 
   0   8  10       15.64       11.15      2.10 o 
   1   8  10        7.47        4.22      1.88 o 
   2   8  10        2.87        4.00      1.80 o 
   3   8  10      527.71      578.58     10.65 o 
   4   8  10        1.21        2.17      2.90 o 
   5   8  10      123.79      122.24      7.54 o 
   6   8  10        0.09       12.34      5.34 o 
  -7   9  10       71.51       74.40      4.36 o 
  -6   9  10      163.02      181.47      6.65 o 
  -5   9  10        0.82       -1.22      1.97 o 
  -4   9  10      757.95      768.39     10.80 o 
  -3   9  10        2.21        3.76      2.21 o 
  -2   9  10        1.76        2.59      2.02 o 
  -1   9  10       18.95       17.89      1.94 o 
   0   9  10      756.21      729.66     11.46 o 
   1   9  10       16.00       20.61      3.29 o 
   2   9  10      343.11      319.42      7.89 o 
   3   9  10       42.15       38.51      3.62 o 
   4   9  10      128.81      127.17      5.67 o 
   5   9  10       15.46       17.02      5.19 o 
  -7  10  10      449.48      462.20     16.68 o 
  -6  10  10       33.13       32.45      3.27 o 
  -5  10  10       17.11       18.61      2.83 o 
  -4  10  10      225.92      211.23      5.46 o 
  -3  10  10      826.96      881.03     12.54 o 
  -2  10  10     1119.98     1091.13     14.92 o 
  -1  10  10      649.61      645.24     10.63 o 
   0  10  10      388.33      325.74      7.79 o 
   1  10  10        8.09        4.76      2.98 o 
   2  10  10      100.57       95.95      4.80 o 
   3  10  10      287.66      285.18      7.74 o 
   4  10  10      204.47      208.94      6.99 o 
  -6  11  10      115.39      114.18      5.29 o 
  -5  11  10       71.06       77.08      3.73 o 
  -4  11  10      297.98      322.66     10.16 o 
  -3  11  10       15.11       12.32      3.35 o 
  -2  11  10       57.68       60.67      3.94 o 
  -1  11  10      221.10      211.75      8.82 o 
   0  11  10      349.93      345.98      8.14 o 
   1  11  10      399.89      402.82      9.26 o 
   2  11  10       82.96       74.62      4.34 o 
   3  11  10       33.75       29.85      3.74 o 
  -4  12  10        0.95        0.70      3.44 o 
  -3  12  10       62.88       63.86      4.33 o 
  -2  12  10      517.00      526.13     23.40 o 
  -1  12  10       81.16       76.45      5.30 o 
   0  12  10       93.66       77.61      5.40 o 
   1  12  10       13.54       10.11      6.27 o 
   2  12  10       13.82       17.28      4.34 o 
  -9   0  11      873.92      836.68     21.56 o 
  -7   0  11      283.78      301.78      8.18 o 
  -5   0  11     2646.11     2552.43     70.03 o 
  -3   0  11     2317.72     2390.25     65.24 o 
  -1   0  11      839.66      828.45     14.24 o 
   1   0  11     4640.18     4813.10     90.95 o 
   3   0  11      481.94      536.87      9.58 o 
   5   0  11      600.31      597.07     10.28 o 
   7   0  11      598.82      625.75     17.25 o 
 -10   1  11       53.14       51.75      3.97 o 
  -9   1  11      132.11      137.17      7.89 o 
  -8   1  11      815.07      839.47     15.04 o 
  -7   1  11        8.89        7.87      2.49 o 
  -6   1  11       21.63       13.31      2.18 o 
  -5   1  11       19.57       11.64      2.15 o 
  -4   1  11     1030.57      990.98     20.72 o 
  -3   1  11       47.33       35.99      3.25 o 
  -2   1  11     3446.17     3442.75     46.39 o 
  -1   1  11      111.12      130.53      3.66 o 
   0   1  11      514.34      526.53      6.20 o 
   1   1  11        7.06        7.52      1.36 o 
   2   1  11     1012.19      950.56     10.85 o 
   3   1  11      253.98      251.39      4.27 o 
   4   1  11      391.93      400.03      5.28 o 
   5   1  11       44.60       45.26      2.37 o 
   6   1  11        0.02       -1.48      2.36 o 
   7   1  11        5.98        9.76      3.58 o 
 -10   2  11       22.12       12.02      3.33 o 
  -9   2  11      358.14      362.15      8.90 o 
  -8   2  11       74.21       56.24      3.76 o 
  -7   2  11      154.50      178.10      5.49 o 
  -6   2  11       16.91        6.27      2.16 o 
  -5   2  11     2237.50     2124.71     29.87 o 
  -4   2  11       36.58       32.29      2.41 o 
  -3   2  11      277.06      272.66      7.47 o 
  -2   2  11      178.63      196.63      3.94 o 
  -1   2  11     1805.30     1901.93     20.77 o 
   0   2  11      375.66      353.07      5.62 o 
   1   2  11     1328.83     1296.34     26.31 o 
   2   2  11      406.47      384.70      6.05 o 
   3   2  11       21.83       19.42      1.63 o 
   4   2  11       23.61       17.44      1.84 o 
   5   2  11      516.70      500.12      6.95 o 
   6   2  11       26.67       29.86      2.70 o 
   7   2  11      299.78      307.99      8.09 o 
  -9   3  11      250.46      276.18     14.01 o 
  -8   3  11     1286.49     1255.64     21.35 o 
  -7   3  11      420.80      436.77      9.15 o 
  -6   3  11      374.98      384.89      8.91 o 
  -5   3  11       47.33       43.48      2.76 o 
  -4   3  11       33.65       24.95      2.66 o 
  -3   3  11     2035.50     1992.70     27.40 o 
  -2   3  11     3675.77     3898.80     75.79 o 
  -1   3  11      770.71      781.51     10.62 o 
   0   3  11      119.16      123.97      3.11 o 
   1   3  11      187.10      179.12      5.41 o 
   2   3  11      508.24      502.57      7.35 o 
   3   3  11      402.87      368.02      5.95 o 
   4   3  11      320.72      335.66      5.85 o 
   5   3  11       40.30       35.83      2.16 o 
   6   3  11       42.29       38.20      2.79 o 
   7   3  11       26.53       29.92      3.82 o 
  -9   4  11      198.24      194.30      6.14 o 
  -8   4  11       62.12       49.37      3.99 o 
  -7   4  11      284.78      257.29      6.74 o 
  -6   4  11      808.09      812.07     13.01 o 
  -5   4  11      269.67      292.67      6.20 o 
  -4   4  11      341.60      340.93      5.95 o 
  -3   4  11       10.17       10.73      1.46 o 
  -2   4  11       91.42       89.51      3.67 o 
  -1   4  11     2049.22     2099.70     29.06 o 
   0   4  11     4463.83     4449.46     48.31 o 
   1   4  11     1488.94     1461.10     20.91 o 
   2   4  11      283.85      312.11      5.35 o 
   3   4  11        0.69       -0.70      1.86 o 
   4   4  11        0.69       -1.33      1.97 o 
   5   4  11      100.68       99.25      3.64 o 
   6   4  11      283.91      299.58      8.03 o 
   7   4  11       73.65       68.21      4.31 o 
  -9   5  11      605.66      590.56     12.53 o 
  -8   5  11      394.39      391.56      8.72 o 
  -7   5  11     1595.07     1621.67     26.74 o 
  -6   5  11     1000.91      965.37     17.29 o 
  -5   5  11        4.25        2.12      1.78 o 
  -4   5  11        1.51        2.20      1.69 o 
  -3   5  11     3022.11     3153.59     35.71 o 
  -2   5  11       57.22       54.88      2.49 o 
  -1   5  11     1143.72     1129.72     16.66 o 
   0   5  11      811.08      799.63     12.25 o 
   1   5  11      213.79      195.23      4.21 o 
   2   5  11       75.35       67.55      2.78 o 
   3   5  11      714.35      697.36      9.56 o 
   4   5  11      499.69      518.98      7.81 o 
   5   5  11        6.06        3.71      2.99 o 
   6   5  11      106.43       88.53      6.28 o 
  -9   6  11        3.38        2.31      4.29 o 
  -8   6  11       10.48        5.81      2.93 o 
  -7   6  11       42.46       38.15      3.39 o 
  -6   6  11      364.05      365.22      6.07 o 
  -5   6  11      160.99      161.84      4.34 o 
  -4   6  11      290.37      282.92      4.98 o 
  -3   6  11      154.84      171.78      3.64 o 
  -2   6  11      222.13      228.46      4.86 o 
  -1   6  11       93.93      104.35      3.42 o 
   0   6  11     1142.61     1153.70     15.14 o 
   1   6  11      223.29      205.16      3.87 o 
   2   6  11      707.92      753.62      9.16 o 
   3   6  11       62.70       56.46      2.54 o 
   4   6  11      180.18      160.94      4.44 o 
   5   6  11        1.53       -1.86      3.41 o 
   6   6  11      284.87      285.39      8.34 o 
  -8   7  11       10.38        4.26      3.77 o 
  -7   7  11      830.70      828.69     13.02 o 
  -6   7  11       37.78       32.38      2.66 o 
  -5   7  11       89.62       87.05      3.15 o 
  -4   7  11        0.80       -2.05      1.76 o 
  -3   7  11       24.00       18.42      2.26 o 
  -2   7  11        1.64        3.34      2.03 o 
  -1   7  11     2367.13     2374.28     29.66 o 
   0   7  11       48.76       52.86      3.26 o 
   1   7  11      207.95      218.15      5.07 o 
   2   7  11       24.14       27.43      2.44 o 
   3   7  11       58.36       62.00      2.80 o 
   4   7  11        7.31        0.85      4.05 o 
   5   7  11       64.54       77.24      6.64 o 
   6   7  11        1.96        5.71      5.21 o 
  -8   8  11        0.59       -1.62      3.18 o 
  -7   8  11       11.76        7.54      3.88 o 
  -6   8  11      508.35      533.07      9.70 o 
  -5   8  11       87.79       81.60      3.06 o 
  -4   8  11      502.39      508.73      7.45 o 
  -3   8  11       47.59       45.24      2.70 o 
  -2   8  11       75.12       85.42      3.30 o 
  -1   8  11       42.51       41.05      4.31 o 
   0   8  11     1209.87     1215.27     17.85 o 
   1   8  11        0.27       -0.76      1.91 o 
   2   8  11      585.01      565.84     12.18 o 
   3   8  11       16.27       10.41      3.03 o 
   4   8  11      105.75       98.81      6.78 o 
   5   8  11       27.83       15.47      5.34 o 
  -7   9  11      415.63      421.76     10.80 o 
  -6   9  11       46.55       47.49      3.56 o 
  -5   9  11        0.73       -0.67      2.16 o 
  -4   9  11      243.25      231.02      5.05 o 
  -3   9  11      643.74      668.31     10.12 o 
  -2   9  11      120.07      107.87      3.77 o 
  -1   9  11      784.90      781.46     12.47 o 
   0   9  11      173.00      174.90      4.69 o 
   1   9  11       19.88       23.42      3.25 o 
   2   9  11        7.93        7.61      3.08 o 
   3   9  11      682.09      671.28     13.31 o 
   4   9  11       77.17       83.87      6.78 o 
  -6  10  11      332.13      337.37      8.47 o 
  -5  10  11       72.78       71.23      3.69 o 
  -4  10  11      165.54      182.53      4.50 o 
  -3  10  11      111.77       96.92      4.23 o 
  -2  10  11        1.51       -1.16      2.55 o 
  -1  10  11      227.77      235.39      5.62 o 
   0  10  11      443.59      423.40      9.39 o 
   1  10  11      656.30      629.75     12.53 o 
   2  10  11      277.74      263.61      7.52 o 
   3  10  11        0.46       -1.32      3.22 o 
  -5  11  11        0.13       -3.72      2.85 o 
  -4  11  11       34.05       33.46      3.94 o 
  -3  11  11      487.63      527.01     15.97 o 
  -2  11  11       11.73       13.43      2.76 o 
  -1  11  11       22.93       30.59      3.58 o 
   0  11  11      331.91      306.17      7.93 o 
   1  11  11        7.76        4.13      3.30 o 
   2  11  11      116.26      126.24      6.30 o 
  -3  12  11       94.05      100.75      5.14 o 
  -2  12  11       40.23       40.56      6.27 o 
  -1  12  11      472.83      480.18     13.00 o 
   0  12  11       60.75       53.33      5.04 o 
  -8   0  12      986.58      983.74     30.22 o 
  -6   0  12        7.18        3.32      4.42 o 
  -4   0  12      538.54      521.54     17.69 o 
  -2   0  12     5770.36     5842.74     90.01 o 
   0   0  12      332.96      334.50      7.12 o 
   2   0  12      148.50      149.45      7.52 o 
   4   0  12      497.39      472.99      8.64 o 
   6   0  12       80.45       70.20      5.05 o 
  -9   1  12      209.75      213.01      7.95 o 
  -8   1  12       38.11       38.77      3.36 o 
  -7   1  12      308.10      307.96      7.19 o 
  -6   1  12       32.51       19.71      2.39 o 
  -5   1  12     1000.54     1060.30     22.41 o 
  -4   1  12       24.74       26.17      3.65 o 
  -3   1  12      524.10      513.66     10.46 o 
  -2   1  12      176.20      169.57      3.96 o 
  -1   1  12      307.66      296.28      4.73 o 
   0   1  12       18.59       14.95      1.64 o 
   1   1  12     3011.01     3132.29     37.87 o 
   2   1  12        1.94       -0.68      1.86 o 
   3   1  12      191.38      177.55      3.72 o 
   4   1  12        7.05        7.19      1.90 o 
   5   1  12      581.41      594.93      8.91 o 
   6   1  12       16.59        8.61      2.70 o 
  -9   2  12       47.95       40.53      4.00 o 
  -8   2  12     1366.13     1337.06     22.55 o 
  -7   2  12      587.52      548.57     10.84 o 
  -6   2  12       22.41       23.70      2.49 o 
  -5   2  12       52.23       44.60      2.50 o 
  -4   2  12      298.83      283.30      8.47 o 
  -3   2  12      428.83      440.50      9.00 o 
  -2   2  12     2455.99     2548.04     38.53 o 
  -1   2  12     3364.70     3516.77     43.42 o 
   0   2  12      288.31      288.95      4.03 o 
   1   2  12        0.22       -0.86      1.49 o 
   2   2  12     1200.40     1176.49     14.47 o 
   3   2  12      434.31      423.07      6.01 o 
   4   2  12      392.93      390.49      5.86 o 
   5   2  12       24.66       22.46      2.61 o 
   6   2  12        3.83        0.65      2.53 o 
  -9   3  12      244.86      243.89      6.95 o 
  -8   3  12       44.93       45.07      3.61 o 
  -7   3  12      540.44      519.25     10.42 o 
  -6   3  12       89.60      110.46      4.21 o 
  -5   3  12     1858.57     1848.94     26.38 o 
  -4   3  12       33.96       28.31      2.29 o 
  -3   3  12        1.96        2.58      2.65 o 
  -2   3  12      127.83      126.12      4.12 o 
  -1   3  12     2517.66     2577.44     31.64 o 
   0   3  12      667.84      659.90     20.64 o 
   1   3  12     1410.35     1373.75     23.19 o 
   2   3  12      160.10      168.89      4.12 o 
   3   3  12        0.05       -2.26      1.99 o 
   4   3  12       48.17       50.88      2.79 o 
   5   3  12      426.40      428.15      6.47 o 
   6   3  12        9.72        6.92      2.84 o 
  -9   4  12      231.22      219.07      6.67 o 
  -8   4  12      434.53      420.05      9.29 o 
  -7   4  12     1378.23     1319.58     22.34 o 
  -6   4  12      733.92      735.12     20.27 o 
  -5   4  12      152.77      148.08      4.13 o 
  -4   4  12      791.69      760.36     10.81 o 
  -3   4  12      666.85      659.29      9.41 o 
  -2   4  12      253.62      264.45      4.11 o 
  -1   4  12     2205.04     2207.30     27.38 o 
   0   4  12        7.06       10.26      2.81 o 
   1   4  12      438.12      426.44      9.11 o 
   2   4  12      725.09      700.28      9.64 o 
   3   4  12      550.01      521.02      7.87 o 
   4   4  12       84.40       76.49      3.11 o 
   5   4  12        0.92       -3.43      2.29 o 
   6   4  12        7.55        9.08      3.59 o 
  -8   5  12       41.97       33.06      3.54 o 
  -7   5  12       50.09       45.49      3.62 o 
  -6   5  12      919.44      931.51     13.27 o 
  -5   5  12      311.26      287.65      6.43 o 
  -4   5  12      394.36      398.71      6.23 o 
  -3   5  12        3.69        2.43      1.51 o 
  -2   5  12      370.46      346.39      5.49 o 
  -1   5  12      810.20      829.79     10.37 o 
   0   5  12     1769.37     1773.38     24.94 o 
   1   5  12      620.71      614.78     11.96 o 
   2   5  12      324.01      330.12      9.01 o 
   3   5  12       68.90       61.67      2.94 o 
   4   5  12       24.39       12.03      2.62 o 
   5   5  12       41.46       35.62      3.25 o 
   6   5  12      309.22      322.16     11.17 o 
  -8   6  12      127.60      127.17      5.37 o 
  -7   6  12      539.34      567.07     18.72 o 
  -6   6  12       61.19       51.85      3.00 o 
  -5   6  12       37.50       29.69      2.51 o 
  -4   6  12      145.86      131.39      3.37 o 
  -3   6  12      493.64      503.15      7.78 o 
  -2   6  12       24.81       30.08      2.39 o 
  -1   6  12      409.64      406.83      6.14 o 
   0   6  12        4.83        5.97      2.12 o 
   1   6  12      377.86      362.71      5.56 o 
   2   6  12       70.61       70.38      3.10 o 
   3   6  12      480.47      473.61      8.08 o 
   4   6  12       76.33       68.18      4.01 o 
   5   6  12       80.86       69.95      4.20 o 
  -8   7  12       14.19       15.11      4.17 o 
  -7   7  12        8.05        6.11      2.96 o 
  -6   7  12     1185.53     1202.06     16.39 o 
  -5   7  12        0.05       -2.35      2.06 o 
  -4   7  12      450.59      435.58      6.73 o 
  -3   7  12       33.45       37.03      1.98 o 
  -2   7  12      254.59      258.91      5.32 o 
  -1   7  12       74.28       71.68      2.68 o 
   0   7  12     1775.98     1855.53     23.52 o 
   1   7  12        0.37       -3.05      2.08 o 
   2   7  12     1251.54     1229.79     19.35 o 
   3   7  12      187.65      169.43      7.25 o 
   4   7  12      100.00       87.49     15.85 o 
   5   7  12       91.93       71.44      6.90 o 
  -7   8  12      263.07      261.92      7.43 o 
  -6   8  12        5.43        8.81      2.56 o 
  -5   8  12       38.06       31.97      2.75 o 
  -4   8  12       46.45       45.06      2.57 o 
  -3   8  12      526.18      534.67      8.68 o 
  -2   8  12       87.17       69.65      3.09 o 
  -1   8  12        5.50        4.93      2.04 o 
   0   8  12       69.64       65.34      3.14 o 
   1   8  12       94.58       93.52      3.81 o 
   2   8  12        0.95        1.06      2.80 o 
   3   8  12      779.09      775.01     27.64 o 
   4   8  12       22.95       19.29      5.60 o 
  -6   9  12      759.21      805.37     13.75 o 
  -5   9  12      155.23      154.49      4.63 o 
  -4   9  12      183.21      189.78      4.83 o 
  -3   9  12       39.91       35.51      3.14 o 
  -2   9  12       54.69       50.35      2.98 o 
  -1   9  12       75.01       65.90      3.29 o 
   0   9  12      729.81      729.41     14.00 o 
   1   9  12      469.85      495.12     13.44 o 
   2   9  12      146.86      145.67      5.90 o 
   3   9  12        9.58       11.78      4.93 o 
  -5  10  12        3.74        2.89      2.85 o 
  -4  10  12        8.12        3.95      2.78 o 
  -3  10  12      990.97     1060.96     16.60 o 
  -2  10  12        6.55        4.64      2.71 o 
  -1  10  12       76.58       74.03      4.37 o 
   0  10  12       40.34       37.95      3.74 o 
   1  10  12       60.27       52.85      4.06 o 
   2  10  12      297.22      311.15      8.29 o 
  -4  11  12       93.68       97.07      5.70 o 
  -3  11  12       89.28       82.63      4.77 o 
  -2  11  12      286.56      321.90      7.12 o 
  -1  11  12      589.44      604.35     16.65 o 
   0  11  12       99.61       96.05      5.16 o 
   1  11  12      304.08      307.53      8.47 o 
  -9   0  13      119.02      118.31      9.21 o 
  -7   0  13      966.84      898.97     28.38 o 
  -5   0  13      987.28     1016.55     30.59 o 
  -3   0  13     1404.76     1403.13     28.54 o 
  -1   0  13     2365.13     2451.27     38.93 o 
   1   0  13     3770.66     3892.42     74.66 o 
   3   0  13      210.71      179.72      6.51 o 
   5   0  13      570.97      614.99     13.17 o 
  -9   1  13       38.91       30.59      4.43 o 
  -8   1  13      809.97      815.45     18.63 o 
  -7   1  13       27.20       25.68      5.34 o 
  -6   1  13      221.70      191.69      9.21 o 
  -5   1  13       50.72       35.95      4.17 o 
  -4   1  13     1076.26     1140.47     24.11 o 
  -3   1  13      530.47      523.51     10.42 o 
  -2   1  13       97.26      117.72      7.05 o 
  -1   1  13      845.49      910.22     11.25 o 
   0   1  13      523.06      541.99      9.25 o 
   1   1  13       34.96       37.76      2.73 o 
   2   1  13     1081.78     1143.90     14.43 o 
   3   1  13       11.33       12.57      2.30 o 
   4   1  13      174.33      189.40      4.89 o 
   5   1  13        2.22        4.07      2.60 o 
   6   1  13       19.83       12.13      2.94 o 
  -9   2  13      165.35      170.66      9.40 o 
  -8   2  13       21.38        8.51      4.61 o 
  -7   2  13      489.22      459.21     12.12 o 
  -6   2  13      320.26      309.46      9.38 o 
  -5   2  13     1600.85     1574.88     31.93 o 
  -4   2  13       28.56       21.50      2.96 o 
  -3   2  13       41.03       39.55      2.87 o 
  -2   2  13      179.13      188.83      4.15 o 
  -1   2  13     1093.46     1108.14     14.73 o 
   0   2  13     1197.29     1193.84     17.49 o 
   1   2  13     1444.77     1434.52     20.62 o 
   2   2  13      375.38      371.97      6.15 o 
   3   2  13        0.90       -2.09      1.86 o 
   4   2  13       68.64       60.08      3.01 o 
   5   2  13      760.61      778.25     11.08 o 
   6   2  13        0.86        2.64      2.69 o 
  -8   3  13      848.74      824.94     15.18 o 
  -7   3  13      663.49      635.81     12.26 o 
  -6   3  13       26.87       12.54      2.81 o 
  -5   3  13      199.19      182.37      4.48 o 
  -4   3  13      245.48      228.92      6.30 o 
  -3   3  13        4.14        4.18      2.28 o 
  -2   3  13      803.40      805.41     12.60 o 
  -1   3  13     1567.15     1640.48     18.91 o 
   0   3  13      336.40      335.29      8.06 o 
   1   3  13       84.93       85.28      4.47 o 
   2   3  13      523.14      509.61      9.26 o 
   3   3  13      213.15      235.53      5.13 o 
   4   3  13      231.84      219.39      5.10 o 
   5   3  13       42.42       40.75      2.88 o 
  -8   4  13       35.46       33.00      3.62 o 
  -7   4  13      161.75      169.37      5.75 o 
  -6   4  13     1166.96     1142.71     17.55 o 
  -5   4  13      516.79      537.07      8.50 o 
  -4   4  13        2.96        1.27      1.82 o 
  -3   4  13      107.29      117.47      3.50 o 
  -2   4  13      899.67      881.32     15.65 o 
  -1   4  13       28.20       18.12      1.97 o 
   0   4  13      799.72      816.82     15.17 o 
   1   4  13      543.99      564.25     11.40 o 
   2   4  13      358.20      344.60      6.16 o 
   3   4  13        0.08        1.65      2.19 o 
   4   4  13      163.82      156.20      4.51 o 
   5   4  13        3.13        1.80      2.95 o 
  -8   5  13      383.96      410.91      9.36 o 
  -7   5  13      567.25      564.57     13.70 o 
  -6   5  13      208.05      209.43      5.31 o 
  -5   5  13      190.95      192.39      4.84 o 
  -4   5  13      251.50      247.86      4.86 o 
  -3   5  13      470.74      471.52      6.92 o 
  -2   5  13      532.86      508.71      8.91 o 
  -1   5  13      143.20      145.98      3.71 o 
   0   5  13        2.77        0.21      2.76 o 
   1   5  13      185.91      184.87      5.96 o 
   2   5  13      577.80      554.36      8.34 o 
   3   5  13      969.43      959.95     14.09 o 
   4   5  13      442.39      411.97      9.00 o 
   5   5  13        6.27        2.51      3.48 o 
  -8   6  13       39.97       46.81      3.82 o 
  -7   6  13        0.72        3.62      3.12 o 
  -6   6  13      818.94      806.23     16.32 o 
  -5   6  13      128.37      121.64      3.86 o 
  -4   6  13      498.65      525.69      9.95 o 
  -3   6  13        5.43        3.29      1.62 o 
  -2   6  13        1.50        4.03      1.85 o 
  -1   6  13      184.25      186.45      4.13 o 
   0   6  13      588.11      604.07     12.08 o 
   1   6  13       30.98       36.34      2.79 o 
   2   6  13      378.67      367.09      7.70 o 
   3   6  13       35.30       37.79      2.81 o 
   4   6  13       47.20       47.04      3.82 o 
  -7   7  13      431.00      456.32      9.92 o 
  -6   7  13        0.80        0.14      2.51 o 
  -5   7  13       54.69       59.77      2.86 o 
  -4   7  13       56.21       53.12      2.52 o 
  -3   7  13     2003.93     2060.75     26.54 o 
  -2   7  13      183.69      185.15      4.84 o 
  -1   7  13      162.29      174.59      4.33 o 
   0   7  13      215.27      210.69      4.60 o 
   1   7  13      397.96      375.44      8.89 o 
   2   7  13        4.79        4.49      4.21 o 
   3   7  13     1258.81     1250.54     39.25 o 
   4   7  13       24.94       17.17      5.45 o 
  -6   8  13      824.07      904.31     12.91 o 
  -5   8  13        2.63        1.08      2.45 o 
  -4   8  13      376.09      372.05      6.83 o 
  -3   8  13      319.30      318.26      7.14 o 
  -2   8  13       39.18       26.60      2.68 o 
  -1   8  13        6.88        6.00      2.18 o 
   0   8  13      618.78      633.32     10.67 o 
   1   8  13       85.99       69.14      5.86 o 
   2   8  13       73.12       58.58      5.86 o 
   3   8  13        4.35        6.13      5.16 o 
  -5   9  13       57.27       47.52      3.39 o 
  -4   9  13        0.39       -0.59      2.46 o 
  -3   9  13      612.37      673.98     11.71 o 
  -2   9  13      169.33      170.15      5.28 o 
  -1   9  13       63.86       61.48      3.22 o 
   0   9  13        1.48       -4.62      3.08 o 
   1   9  13      282.85      267.46      7.59 o 
   2   9  13      101.14      100.62     11.98 o 
  -4  10  13      148.08      133.86      5.25 o 
  -3  10  13       30.37       19.53      3.21 o 
  -2  10  13      208.61      212.88      5.88 o 
  -1  10  13       10.03        6.70      3.46 o 
   0  10  13      456.41      450.24     10.16 o 
   1  10  13      174.44      183.23      6.72 o 
  -8   0  14      595.73      572.78     20.27 o 
  -6   0  14       36.96       28.01      5.90 o 
  -4   0  14     1531.24     1586.74     45.70 o 
  -2   0  14        8.39       13.07      2.70 o 
   0   0  14       16.26       12.61      3.77 o 
   2   0  14     1934.72     1963.88     33.17 o 
   4   0  14      357.49      411.93     10.41 o 
  -8   1  14        7.75        5.34      4.17 o 
  -7   1  14      389.44      358.84     10.43 o 
  -6   1  14       68.68       53.10      4.82 o 
  -5   1  14     1771.42     1692.78     34.40 o 
  -4   1  14      183.42      180.40      6.03 o 
  -3   1  14      405.92      409.44      6.98 o 
  -2   1  14       88.68       99.20      3.11 o 
  -1   1  14      272.27      281.46      4.88 o 
   0   1  14      119.92      122.91      4.51 o 
   1   1  14     1777.28     1831.81     26.16 o 
   2   1  14      172.75      185.22      4.79 o 
   3   1  14       26.52       18.35      2.70 o 
   4   1  14        1.37       -2.25      2.55 o 
   5   1  14      519.10      531.45      8.74 o 
  -8   2  14     1083.04     1044.06     27.83 o 
  -7   2  14      197.22      184.73      7.56 o 
  -6   2  14       24.69       13.95      4.42 o 
  -5   2  14       26.40       28.07      6.82 o 
  -4   2  14      773.89      838.18     15.39 o 
  -3   2  14       93.06       95.55      5.48 o 
  -2   2  14      321.75      318.15      5.34 o 
  -1   2  14        0.47       -0.10      1.75 o 
   0   2  14      177.40      187.74      5.27 o 
   1   2  14      190.15      193.05      5.28 o 
   2   2  14     1219.11     1234.17     15.57 o 
   3   2  14      468.66      473.06      7.70 o 
   4   2  14      112.94      135.43      4.46 o 
   5   2  14        3.53       -1.14      2.68 o 
  -8   3  14       24.86       31.84      5.71 o 
  -7   3  14      542.21      551.74     13.94 o 
  -6   3  14     1031.77      934.40     30.04 o 
  -5   3  14      621.45      647.71     11.51 o 
  -4   3  14       61.50       56.84      3.42 o 
  -3   3  14      139.40      146.73      5.00 o 
  -2   3  14        5.97        3.94      1.84 o 
  -1   3  14      396.83      386.36      5.83 o 
   0   3  14     1022.46     1042.90     15.70 o 
   1   3  14      355.20      357.74      6.89 o 
   2   3  14      241.74      236.30      7.22 o 
   3   3  14        4.42        3.40      2.82 o 
   4   3  14       65.91       69.65      4.54 o 
   5   3  14      283.87      307.44      7.20 o 
  -8   4  14      168.27      165.18      7.54 o 
  -7   4  14      176.44      195.26      8.66 o 
  -6   4  14      180.29      150.23      7.74 o 
  -5   4  14        1.01       -3.89      2.59 o 
  -4   4  14      363.13      364.79      6.91 o 
  -3   4  14      264.01      271.69      6.31 o 
  -2   4  14      409.72      417.91      7.60 o 
  -1   4  14       90.22       82.59      3.08 o 
   0   4  14       22.66       21.72      3.36 o 
   1   4  14       11.33        7.56      3.15 o 
   2   4  14       75.26       76.37      3.60 o 
   3   4  14      736.26      757.41     10.75 o 
   4   4  14      268.10      236.98      6.25 o 
  -7   5  14      154.32      169.63      5.95 o 
  -6   5  14      974.15      977.57     17.37 o 
  -5   5  14      173.26      191.80      6.45 o 
  -4   5  14       17.00       16.78      2.13 o 
  -3   5  14       64.25       59.49      3.06 o 
  -2   5  14      135.65      130.51      3.99 o 
  -1   5  14      924.61      931.08     14.73 o 
   0   5  14      559.85      536.42     11.76 o 
   1   5  14       94.07       82.99      4.64 o 
   2   5  14      135.35      135.31      4.61 o 
   3   5  14      165.59      159.34      5.12 o 
   4   5  14       11.17       10.10      3.52 o 
  -7   6  14      489.50      494.08     10.64 o 
  -6   6  14       63.65       54.90      3.58 o 
  -5   6  14      361.36      368.38      7.76 o 
  -4   6  14       10.68       10.98      2.24 o 
  -3   6  14      503.11      548.68      7.92 o 
  -2   6  14      720.00      726.23     15.06 o 
  -1   6  14      905.52      868.78     14.09 o 
   0   6  14        9.38        5.93      3.25 o 
   1   6  14      336.08      310.47      6.88 o 
   2   6  14       32.00       27.47      2.81 o 
   3   6  14      681.14      675.65     15.37 o 
  -6   7  14      874.01      957.72     15.23 o 
  -5   7  14       16.36       15.42      2.80 o 
  -4   7  14      828.12      868.10     12.54 o 
  -3   7  14        8.45        9.94      2.25 o 
  -2   7  14      618.44      637.21      8.89 o 
  -1   7  14       35.78       39.37      3.16 o 
   0   7  14      349.64      361.10      7.32 o 
   1   7  14       16.56       11.78      3.40 o 
   2   7  14      111.32      107.64      7.16 o 
   3   7  14       31.47       29.48      5.34 o 
  -5   8  14       82.60       75.49      3.26 o 
  -4   8  14       45.57       39.76      2.58 o 
  -3   8  14      512.14      529.73      9.92 o 
  -2   8  14       31.51       40.39      2.87 o 
  -1   8  14      546.49      566.14      8.83 o 
   0   8  14       52.13       51.34      7.74 o 
   1   8  14      288.54      295.31     11.43 o 
   2   8  14        6.19        5.25      5.08 o 
  -4   9  14      267.27      290.76      7.14 o 
  -3   9  14        0.07       -1.80      2.91 o 
  -2   9  14       67.08       78.88      3.94 o 
  -1   9  14       25.11       33.60      4.97 o 
   0   9  14      223.90      245.05     14.93 o 
   1   9  14      191.94      192.81      8.99 o 
  -7   0  15      482.32      531.13     19.53 o 
  -5   0  15     1863.61     1746.71     50.50 o 
  -3   0  15       10.86       11.97      3.69 o 
  -1   0  15       82.32       88.65      4.37 o 
   1   0  15     1012.04     1038.72     39.81 o 
   3   0  15      160.79      126.29      6.47 o 
  -7   1  15       66.29       55.58      6.45 o 
  -6   1  15        2.97        1.81      4.03 o 
  -5   1  15        9.86       10.58      4.03 o 
  -4   1  15     1742.98     1800.09     29.86 o 
  -3   1  15        7.02        5.12      2.19 o 
  -2   1  15      716.57      762.55     10.11 o 
  -1   1  15      252.40      264.12      4.92 o 
   0   1  15      556.64      564.61      9.99 o 
   1   1  15       47.69       50.73      4.26 o 
   2   1  15     1248.64     1263.07     16.17 o 
   3   1  15      248.27      219.22      5.48 o 
   4   1  15      350.44      348.17      6.87 o 
  -7   2  15      551.62      544.77     14.07 o 
  -6   2  15      123.51      121.41      7.16 o 
  -5   2  15      712.56      744.09     14.47 o 
  -4   2  15        5.12        3.57      2.71 o 
  -3   2  15       16.90       14.30      2.42 o 
  -2   2  15      356.36      368.13      6.04 o 
  -1   2  15      133.47      144.61      3.69 o 
   0   2  15      271.35      272.73      6.40 o 
   1   2  15      141.66      140.65      5.08 o 
   2   2  15        4.37        3.61      2.49 o 
   3   2  15       30.22       29.13      2.91 o 
   4   2  15        2.92        4.04      2.71 o 
  -7   3  15      178.55      153.35      7.69 o 
  -6   3  15        0.20       -4.72      3.88 o 
  -5   3  15       42.92       38.86      3.89 o 
  -4   3  15      396.33      403.78      8.14 o 
  -3   3  15      297.86      312.97      6.99 o 
  -2   3  15       68.01       70.80      3.47 o 
  -1   3  15       39.31       38.54      2.72 o 
   0   3  15        4.78        3.39      2.56 o 
   1   3  15        5.54        3.02      2.48 o 
   2   3  15      343.94      360.13      7.66 o 
   3   3  15      537.71      521.74      9.59 o 
   4   3  15      107.57      115.07      4.87 o 
  -7   4  15      280.15      271.25      9.51 o 
  -6   4  15      659.06      676.89     16.29 o 
  -5   4  15      224.27      245.26      5.97 o 
  -4   4  15       67.01       66.80      3.35 o 
  -3   4  15       31.62       27.19      3.07 o 
  -2   4  15      386.67      408.37      7.16 o 
  -1   4  15      652.43      641.84      9.71 o 
   0   4  15      210.10      227.43      7.19 o 
   1   4  15      417.87      416.49      9.84 o 
   2   4  15      114.21      109.16      4.56 o 
   3   4  15       23.16       31.44      3.33 o 
  -6   5  15        6.71       -1.66      4.17 o 
  -5   5  15      212.35      215.22      8.46 o 
  -4   5  15      193.21      206.25      5.52 o 
  -3   5  15      232.99      253.13      5.80 o 
  -2   5  15       72.59       80.67      3.88 o 
  -1   5  15       78.84       71.92      4.49 o 
   0   5  15        0.82       -0.14      3.20 o 
   1   5  15       65.65       70.85      3.80 o 
   2   5  15      132.37      140.00      7.56 o 
   3   5  15      535.33      569.26     12.45 o 
  -6   6  15     1262.60     1324.25     33.43 o 
  -5   6  15       60.04       56.17      3.94 o 
  -4   6  15      228.07      247.64      6.63 o 
  -3   6  15        4.45       -0.75      2.43 o 
  -2   6  15      269.55      280.45      6.11 o 
  -1   6  15      572.59      539.38     10.85 o 
   0   6  15      432.60      456.98     10.49 o 
   1   6  15       27.00       17.14      3.06 o 
   2   6  15       96.61       94.47      4.85 o 
  -5   7  15      240.68      259.88      7.01 o 
  -4   7  15       15.04       13.99      3.18 o 
  -3   7  15      743.71      759.53     15.24 o 
  -2   7  15       69.95       67.60      3.92 o 
  -1   7  15       38.98       37.63      3.62 o 
   0   7  15        2.72        2.32      2.62 o 
   1   7  15      392.85      383.45      7.51 o 
  -4   8  15      434.48      453.00      8.09 o 
  -3   8  15        2.57        0.92      3.68 o 
  -2   8  15       54.64       54.62      4.10 o 
  -1   8  15        9.55        8.82      3.40 o 
   0   8  15      581.67      595.37     22.11 o 
  -6   0  16       23.73       22.11      6.27 o 
  -4   0  16     2660.88     2671.06     53.08 o 
  -2   0  16      283.41      311.30      8.05 o 
   0   0  16      585.86      579.37     14.72 o 
   2   0  16      938.66      985.75     19.12 o 
  -7   1  16      603.32      545.53     14.33 o 
  -6   1  16      202.22      189.78      8.21 o 
  -5   1  16      682.18      694.14     13.90 o 
  -4   1  16       54.30       45.20      3.86 o 
  -3   1  16        0.37       -3.40      2.95 o 
  -2   1  16      785.34      818.89     10.82 o 
  -1   1  16      298.91      304.48      6.23 o 
   0   1  16       50.79       53.83      3.72 o 
   1   1  16      120.35      129.45      5.24 o 
   2   1  16       23.03       23.64      3.00 o 
   3   1  16       30.73       21.57      3.12 o 
  -6   2  16       18.71       11.64      4.29 o 
  -5   2  16       18.40       14.01      3.62 o 
  -4   2  16      741.31      795.29     13.35 o 
  -3   2  16      169.33      169.57      4.52 o 
  -2   2  16      441.58      470.03     11.43 o 
  -1   2  16       20.76       15.98      2.73 o 
   0   2  16      141.27      147.34      9.10 o 
   1   2  16       52.54       54.21      3.62 o 
   2   2  16      490.66      526.23      8.55 o 
   3   2  16       68.48       67.85      3.65 o 
  -6   3  16      340.55      353.01     10.95 o 
  -5   3  16      531.42      526.63     10.03 o 
  -4   3  16       33.74       32.16      3.34 o 
  -3   3  16       43.74       36.39      3.01 o 
  -2   3  16      434.00      455.05      7.90 o 
  -1   3  16      126.52      136.47      4.91 o 
   0   3  16      197.63      217.94      5.93 o 
   1   3  16      195.87      194.56      5.87 o 
   2   3  16       31.17       28.63      3.50 o 
  -6   4  16        0.82       -0.94      4.29 o 
  -5   4  16       70.43       62.80      4.71 o 
  -4   4  16      384.63      396.74      7.65 o 
  -3   4  16      354.97      397.34      7.43 o 
  -2   4  16      218.31      246.41      5.61 o 
  -1   4  16       30.27       27.22      3.02 o 
   0   4  16        0.56        5.57      3.57 o 
   1   4  16        8.74       10.21      3.29 o 
   2   4  16      199.95      215.90      7.03 o 
  -5   5  16       95.39      101.78      5.29 o 
  -4   5  16      121.81      121.01      8.25 o 
  -3   5  16       76.34       77.17      3.64 o 
  -2   5  16      191.56      195.31      5.05 o 
  -1   5  16      322.87      303.61      8.41 o 
   0   5  16      283.10      307.31      8.47 o 
   1   5  16        4.51        1.24      2.99 o 
  -4   6  16        3.43        5.19      3.07 o 
  -3   6  16      302.63      312.09      7.34 o 
  -2   6  16        5.90        3.07      3.00 o 
  -1   6  16       57.46       57.55      3.69 o 
   0   6  16       13.46       12.62      3.85 o 
   1   6  16      236.36      244.96      7.77 o 
  -3   7  16        0.57       -5.39      3.61 o 
  -2   7  16       82.90       92.51      4.39 o 
  -1   7  16       82.64       68.65      3.88 o 
  -5   0  17      839.98      866.91     20.33 o 
  -3   0  17       66.54       66.73      4.44 o 
  -1   0  17      356.10      340.78     10.95 o 
   1   0  17       96.02       77.03      5.99 o 
  -5   1  17       78.50       62.12      4.05 o 
  -4   1  17     1246.31     1264.86     17.47 o 
  -3   1  17        8.05        2.40      2.75 o 
  -2   1  17      695.55      748.16     12.94 o 
  -1   1  17      113.59      117.30      5.01 o 
   0   1  17      308.11      309.73      7.46 o 
   1   1  17      166.03      167.71      5.98 o 
  -5   2  17      627.42      646.72     13.60 o 
  -4   2  17       20.79       23.54      3.13 o 
  -3   2  17       22.66       20.88      3.02 o 
  -2   2  17      273.97      292.31      6.45 o 
  -1   2  17      174.27      193.00      6.06 o 
   0   2  17        6.02        0.76      3.02 o 
   1   2  17       55.91       57.00      3.89 o 
  -5   3  17       68.97       74.85      6.34 o 
  -4   3  17      541.89      601.10     11.13 o 
  -3   3  17      531.98      542.83      9.22 o 
  -2   3  17      158.88      177.31      5.26 o 
  -1   3  17        8.17       12.25      3.18 o 
   0   3  17        2.37        4.23      3.08 o 
   1   3  17        3.08        3.23      2.91 o 
  -4   4  17       65.47       68.47      4.93 o 
  -3   4  17      122.69      133.68      4.75 o 
  -2   4  17      235.34      246.79      5.93 o 
  -1   4  17      289.73      295.60      7.21 o 
   0   4  17      361.02      385.87     10.06 o 
  -3   5  17      490.81      530.27     10.35 o 
  -2   5  17        2.65        1.55      3.67 o 
  -1   5  17        7.56       10.80      3.85 o 
  -2   0  18      257.26      267.49     17.69 o 
  -2   1  18      188.81      180.04      6.16 o 
                                                 
